# Supplementary material for: Dataset of 18O and 2H in streamflow across Canada: A national resource for tracing water sources, water balance and predictive modelling
Source: Data Brief. 2021 Jan 9;34:106723. doi: 10.1016/j.dib.2021.106723 (PMC7820383; doi:10.1016/j.dib.2021.106723)
Supplement: Supplementary file 1 [file mmc1.xlsx]

## Sheet: Analytical results & station AM
Lab Comments			Field Observations				IRMS Raw Analytical Results								Mean sample results		Station Arithmetic Mean		Analytical Uncertainty Check Based on 1 Standard Deviation of runs
LabID	WSC	Province	Station #	Date	Time	Comments	d2H vs VSMOW				d18O vs VSMOW				d2H mean	d18O mean	d2H	d18O	d2H 1-s	d18O 1-s
	Batch						run1	run2	run3	run4	run1	run2	run3	run4	vs VSMOW	vs VSMOW	station AM	station AM	vs VSMOW	vs VSMOW
WSC13-0085	2	NB	01AD003	2013-07-10	13:15:00		-80.9005				-11.5496				-80.9005	-11.5496
WSC13-0546	4	NB	01AD003	2014-01-28	13:50:00		-82.8982				-11.8872				-82.8982	-11.8872
WSC13-0549	4	NB	01AD003	2014-03-26	09:40:00		-84.6609				-12.1072				-84.6609	-12.1072
WSC13-0616	5	NB	01AD003	2014-04-23	10:00:00		-85.66				-12.2954				-85.66	-12.2954
WSC13-0848	6	NB	01AD003	2014-08-20	10:45:00		-85.9656				-12.2581				-85.9656	-12.2581
WSC13-1219	8	NB	01AD003	2014-11-26	15:00:00		-85.7624				-12.1767				-85.7624	-12.1767
WSC15-0060	9	NB	01AD003	2015-04-28	10:00:00		-90.2562				-12.8086				-90.2562	-12.8086
WSC15-0293	11	NB	01AD003	2015-07-07	12:00:00		-88.4952				-12.4606	-12.6113			-88.4952	-12.536				0.106515
WSC16-334	15	NB	01AD003	2016-01-25	15:00:00		-84.5582				-11.9517				-84.5582	-11.9517
WSC16-341	15	NB	01AD003	2016-05-10	08:30:00		-87.6049				-12.7211				-87.6049	-12.7211
WSC16-633	17	NB	01AD003	2016-07-12	12:00:00		-85.9269				-12.201				-85.9269	-12.201
WSC16-855	18	NB	01AD003	2016-11-08	12:52:00		-85.077				-11.8398				-85.077	-11.8398
WSC16-848	18	NB	01AD003	2017-01-17	16:00:00		-82.9975				-11.8396				-82.9975	-11.8396
WSC17-207	20	NB	01AD003	2017-04-27	13:00:00		-89.5109				-12.785	-12.8528			-89.5109	-12.8189				0.0479292
WSC17-438	21	NB	01AD003	2017-07-12	12:30:00		-87.5948				-12.5385	-12.5132	-12.5768	-12.5792	-87.5948	-12.5519				0.0318325
WSC17-457	21	NB	01AD003	2017-08-16	13:00:00		-86.3857	-86.1543			-12.067				-86.27	-12.067			0.163582
WSC17-466	21	NB	01AD003	2017-11-15	13:00:00		-85.729				-12.0807				-85.729	-12.0807
WSC18-207	23	NB	01AD003	2018-02-28	11:00:00	open water	-85.0163				-12.0331				-85.0163	-12.0331
WSC18-206	23	NB	01AD003	2018-03-28	09:00:00	open water	-85.0893				-12.1141				-85.0893	-12.1141
WSC18-208	23	NB	01AD003	2018-05-01	10:15:00	open water	-88.8713				-12.684				-88.8713	-12.684
WSC18-205	23	NB	01AD003	2018-07-04	12:00:00	open water	-90.3817	-90.0404			-12.6267	-12.6561			-90.211	-12.6414			0.241332	0.0207385
WSC19-024	25	NB	01AD003	2018-10-16	13:30:00		-84.8338				-11.803				-84.8338	-11.803
WSC19-036	25	NB	01AD003	2019-02-21	10:20:00		-85.8314				-12.1956				-85.8314	-12.1956	-86.0748	-12.2244
WSC13-0092	2	NB	01AD004	2013-07-10	16:15:00		-72.0464				-10.231				-72.0464	-10.231
WSC13-0384	3	NB	01AD004	2013-11-06	16:45:00		-71.4469				-10.493				-71.4469	-10.493
WSC13-0542	4	NB	01AD004	2014-01-28	15:30:00		-77.1696				-11.3472				-77.1696	-11.3472
WSC13-0615	5	NB	01AD004	2014-04-23	13:00:00		-91.8788				-13.158				-91.8788	-13.158
WSC13-0619	5	NB	01AD004	2014-05-21	14:00:00		-85.4648				-12.3251				-85.4648	-12.3251
WSC13-0844	6	NB	01AD004	2014-08-19	10:55:00		-72.8289				-10.3691				-72.8289	-10.3691
WSC13-1217	8	NB	01AD004	2014-11-27	09:30:00		-74.6046				-10.886				-74.6046	-10.886
WSC15-0056	9	NB	01AD004	2015-04-28	13:00:00		-93.2952				-13.3659				-93.2952	-13.3659
WSC15-0062	9	NB	01AD004	2015-05-14	11:00:00		-87.5314				-12.5259				-87.5314	-12.5259
WSC15-0291	11	NB	01AD004	2015-07-08	14:48:00		-78.294				-11.0196				-78.294	-11.0196
WSC15-0292	11	NB	01AD004	2015-09-02	14:00:00		-75.1354				-10.144				-75.1354	-10.144
WSC15-0565	12	NB	01AD004	2015-10-07	14:00:00		-75.2069				-10.4752				-75.2069	-10.4752
WSC15-0563	12	NB	01AD004	2015-11-24	17:15:00		-78.0139				-11.1247				-78.0139	-11.1247
WSC16-328	15	NB	01AD004	2016-05-10	12:45:00		-88.8605				-12.6731				-88.8605	-12.6731
WSC16-634	17	NB	01AD004	2016-07-12	15:30:00		-77.5098				-10.9468				-77.5098	-10.9468
WSC16-635	17	NB	01AD004	2016-10-05	12:15:00		-73.3632				-10.1381				-73.3632	-10.1381
WSC16-857	18	NB	01AD004	2016-11-22	17:00:00		-74.4375	-74.6891			-10.8761	-10.8471	-10.6966	-10.8289	-74.5633	-10.8122			0.177956	0.0794373
WSC17-467	21	NB	01AD004	2017-07-12	15:30:00		-75.9917				-10.8055				-75.9917	-10.8055
WSC17-447	21	NB	01AD004	2017-08-18	17:00:00		-74.5125				-10.0317				-74.5125	-10.0317
WSC17-451	21	NB	01AD004	2017-11-15	15:30:00		-74.18				-10.7427				-74.18	-10.7427
WSC18-214	23	NB	01AD004	2018-01-23	16:30:00		-86.6286				-12.4815				-86.6286	-12.4815
WSC18-215	23	NB	01AD004	2018-02-27	15:00:00		-92.0674				-13.1867				-92.0674	-13.1867
WSC18-216	23	NB	01AD004	2018-07-04	16:30:00		-78.2704				-10.6757				-78.2704	-10.6757	-79.5158	-11.3026
WSC13-0086	2	NB	01AF002	2013-07-10	08:45:00		-73.9355				-10.4516				-73.9355	-10.4516
WSC13-0389	3	NB	01AF002	2013-10-21	11:35:00		-69.4968				-9.82426				-69.4968	-9.82426
WSC13-0382	3	NB	01AF002	2013-11-06	09:45:00		-74.9293				-10.6176				-74.9293	-10.6176
WSC13-0620	5	NB	01AF002	2014-05-22	08:00:00		-85.4851	-84.2022	-84.2853	-84.638	-12.29				-84.6527	-12.29			0.586256
WSC13-0707	6	NB	01AF002	2014-05-29	16:50:00		-86.0039				-12.3684				-86.0039	-12.3684
WSC13-0843	6	NB	01AF002	2014-08-20	15:00:00		-74.3172				-10.5686				-74.3172	-10.5686
WSC13-1176	8	NB	01AF002	2014-10-16	10:30:00		-67.0733				-9.75718				-67.0733	-9.75718
WSC13-1220	8	NB	01AF002	2014-11-26	08:45:00		-77.3344				-11.157				-77.3344	-11.157
WSC15-0055	9	NB	01AF002	2015-05-14	14:30:00		-86.5565				-12.4844				-86.5565	-12.4844
WSC15-0280	11	NB	01AF002	2015-07-08	17:10:00		-81.1098				-11.3336				-81.1098	-11.3336
WSC15-0283	11	NB	01AF002	2015-09-02	07:30:00		-73.3554				-10.546				-73.3554	-10.546
WSC15-0557	12	NB	01AF002	2015-09-28	14:00:00		-75.5248				-10.5364				-75.5248	-10.5364
WSC15-0558	12	NB	01AF002	2015-10-08	11:15:00		-77.2606				-10.7278				-77.2606	-10.7278
WSC15-0556	12	NB	01AF002	2015-11-25	11:30:00		-78.684				-11.197				-78.684	-11.197
WSC16-338	15	NB	01AF002	2016-05-11	07:45:00		-87.6988				-12.6462				-87.6988	-12.6462
WSC16-636	17	NB	01AF002	2016-07-13	16:00:00		-78.3296				-11.0764				-78.3296	-11.0764
WSC16-638	17	NB	01AF002	2016-09-23	08:18:00		-72.8852				-10.2756				-72.8852	-10.2756
WSC16-637	17	NB	01AF002	2016-10-06	15:00:00		-74.6616				-10.4797				-74.6616	-10.4797
WSC16-859	18	NB	01AF002	2016-11-10	12:05:00		-74.816				-10.7814				-74.816	-10.7814
WSC16-856	18	NB	01AF002	2016-11-17	13:00:00		-75.0875				-10.9002				-75.0875	-10.9002
WSC17-215	20	NB	01AF002	2017-05-11	07:35:00		-85.4348				-12.3649				-85.4348	-12.3649
WSC17-455	21	NB	01AF002	2017-07-12	09:15:00		-77.0396				-10.9197	-10.8736			-77.0396	-10.8967				0.0326184
WSC17-448	21	NB	01AF002	2017-08-15	15:00:00		-76.9601				-10.6315				-76.9601	-10.6315
WSC18-219	23	NB	01AF002	2018-02-28	15:40:00	ice	-81.8936				-11.9072				-81.8936	-11.9072
WSC18-217	23	NB	01AF002	2018-03-28	16:45:00	open water	-81.8881	-81.8906			-11.6639				-81.8893	-11.6639			0.00175324
WSC18-218	23	NB	01AF002	2018-07-05	15:30:00	open water	-79.894				-11.2436				-79.894	-11.2436
WSC19-032	25	NB	01AF002	2018-10-17	15:00:00		-57.9598	-57.8655			-8.59861				-57.9126	-8.59861			0.0666628
WSC19-031	25	NB	01AF002	2019-03-28	16:30:00		-82.8741				-11.858				-82.8741	-11.858	-77.2125	-11.0121
WSC13-0088	2	NB	01AG003	2013-07-17	17:00:00		-70.1009				-9.84612	-9.79941			-70.1009	-9.82277				0.0330319
WSC13-0385	3	NB	01AG003	2013-11-07	15:45:00		-66.863				-9.66245				-66.863	-9.66245
WSC13-0547	4	NB	01AG003	2014-01-27	15:50:00		-73.9795				-10.904				-73.9795	-10.904
WSC13-0536	4	NB	01AG003	2014-02-28	13:00:00		-71.856				-10.4592				-71.856	-10.4592
WSC13-0554	4	NB	01AG003	2014-03-24	15:40:00		-73.6072				-10.8539				-73.6072	-10.8539
WSC13-0708	6	NB	01AG003	2014-05-29	12:50:00		-80.5217				-11.5685				-80.5217	-11.5685
WSC13-0845	6	NB	01AG003	2014-08-21	14:00:00		-69.3777				-9.99227				-69.3777	-9.99227
WSC13-1173	8	NB	01AG003	2014-09-18	12:00:00		-65.5434				-8.92564				-65.5434	-8.92564
WSC13-1221	8	NB	01AG003	2014-11-25	16:30:00		-71.4028				-10.2401				-71.4028	-10.2401
WSC15-0061	9	NB	01AG003	2015-06-15	13:00:00		-80.0985	-79.7989	-80.3927	-80.0242	-11.3565	-11.3407			-80.0786	-11.3486
WSC15-0298	11	NB	01AG003	2015-07-09	13:40:00		-75.4741				-10.471				-75.4741	-10.471
WSC15-0295	11	NB	01AG003	2015-09-02	09:00:00		-66.4363				-9.45875				-66.4363	-9.45875
WSC15-0559	12	NB	01AG003	2015-11-25	12:45:00		-74.642				-10.6854				-74.642	-10.6854
WSC16-336	15	NB	01AG003	2016-02-18	09:00:00		-82.5555				-11.8343				-82.5555	-11.8343
WSC16-340	15	NB	01AG003	2016-05-11	13:30:00		-83.5034				-12.0548	-11.9635			-83.5034	-12.0091				0.0645774
WSC16-639	17	NB	01AG003	2016-07-11	15:30:00		-72.1024				-10.2654	-10.216	-10.2689	-10.1281	-72.1024	-10.2196				0.0656355
WSC17-209	20	NB	01AG003	2017-05-11	13:45:00		-80.539				-11.6921				-80.539	-11.6921
WSC17-444	21	NB	01AG003	2017-07-11	16:20:00		-70.9175				-10.0934				-70.9175	-10.0934
WSC17-445	21	NB	01AG003	2017-08-15	12:35:00		-67.4694	-67.7045	-68.2974	-67.8989	-9.30816	-9.1824			-67.8425	-9.24528			0.350393	0.0889319
WSC17-459	21	NB	01AG003	2017-11-16	14:15:00		-66.5206				-9.72167				-66.5206	-9.72167
WSC18-213	23	NB	01AG003	2018-01-25	09:15:00		-76.6805				-10.921				-76.6805	-10.921
WSC18-212	23	NB	01AG003	2018-07-06	11:45:00		-70.4315				-9.62383				-70.4315	-9.62383
WSC19-028	25	NB	01AG003	2018-10-19	12:30:00		-54.9053				-8.08229				-54.9053	-8.08229
WSC19-035	25	NB	01AG003	2019-05-02	09:10:00		-86.3857				-12.4798				-86.3857	-12.4798	-73.0111	-10.4298
WSC13-0093	2	NB	01AH002	2013-07-11	13:55:00		-75.4254				-11.1047				-75.4254	-11.1047
WSC13-0383	3	NB	01AH002	2013-11-07	13:50:00		-73.2055				-10.6777				-73.2055	-10.6777
WSC13-0539	4	NB	01AH002	2014-01-02	12:00:00		-74.4205				-10.9572				-74.4205	-10.9572
WSC13-0551	4	NB	01AH002	2014-03-25	09:15:00		-75.6203				-11.2094				-75.6203	-11.2094
WSC13-0842	6	NB	01AH002	2014-08-21	10:15:00		-78.2682				-11.4262				-78.2682	-11.4262
WSC13-1218	8	NB	01AH002	2014-11-27	13:20:00		-80.9741				-11.8288				-80.9741	-11.8288
WSC15-0063	9	NB	01AH002	2015-04-29	12:15:00		-97.5118				-13.9166				-97.5118	-13.9166
WSC15-0281	11	NB	01AH002	2015-07-09	09:30:00		-82.6097				-11.6454				-82.6097	-11.6454
WSC15-0284	11	NB	01AH002	2015-09-01	15:45:00		-80.699				-11.3789				-80.699	-11.3789
WSC16-335	15	NB	01AH002	2016-01-21	12:45:00		-83.2751				-11.9124				-83.2751	-11.9124
WSC16-337	15	NB	01AH002	2016-05-11	09:15:00		-87.0615	-87.1269			-12.5161				-87.0942	-12.5161			0.046292
WSC16-640	17	NB	01AH002	2016-07-13	13:00:00		-83.9164	-84.4533	-84.3488	-84.0422	-11.9378				-84.1902	-11.9378			0.25245
WSC16-860	18	NB	01AH002	2016-11-23	09:30:00		-84.309				-12.1077				-84.309	-12.1077
WSC16-858	18	NB	01AH002	2017-01-18	12:00:00		-84.4116				-12.1341				-84.4116	-12.1341
WSC17-086	18	NB	01AH002	2017-02-22	10:00:00		-80.2687				-11.3205				-80.2687	-11.3205
WSC17-210	20	NB	01AH002	2017-04-26	12:00:00		-85.7664				-12.3217				-85.7664	-12.3217
WSC17-441	21	NB	01AH002	2017-08-17	12:45:00		-79.153				-11.3281				-79.153	-11.3281
WSC17-442	21	NB	01AH002	2017-11-16	11:30:00		-77.5499				-11.2736				-77.5499	-11.2736
WSC18-223	23	NB	01AH002	2018-01-24	14:30:00	ice	-79.8339				-11.4702				-79.8339	-11.4702
WSC18-220	23	NB	01AH002	2018-02-27	09:45:00	open water	-77.1728				-11.0751				-77.1728	-11.0751
WSC18-221	23	NB	01AH002	2018-03-27	08:55:00	open water	-79.2058				-11.3514				-79.2058	-11.3514
WSC18-222	23	NB	01AH002	2018-05-02	14:30:00	open water	-87.926				-12.6716				-87.926	-12.6716
WSC18-224	23	NB	01AH002	2018-07-06	09:30:00		-78.6652				-11.1032	-11.1329			-78.6652	-11.118				0.0209726
WSC19-011	25	NB	01AH002	2018-10-19	08:00:00		-77.1684				-11.0608				-77.1684	-11.0608
WSC19-025	25	NB	01AH002	2019-03-28	13:30:00		-79.7265				-11.3445				-79.7265	-11.3445	-80.978	-11.6435
WSC13-0084	2	NB	01AJ003	2013-07-09	13:30:00		-67.3463				-9.7945				-67.3463	-9.7945
WSC13-0381	3	NB	01AJ003	2013-11-05	13:15:00		-61.1979	-60.5633			-8.92654				-60.8806	-8.92654			0.44878
WSC13-0548	4	NB	01AJ003	2014-01-27	10:30:00		-71.2097				-10.7014	-10.5871	-10.5621	-10.6377	-71.2097	-10.6221				0.0615144
WSC13-0535	4	NB	01AJ003	2014-02-24	11:00:00		-71.3863				-10.606				-71.3863	-10.606
WSC13-0553	4	NB	01AJ003	2014-03-24	11:00:00		-70.4378				-10.5391				-70.4378	-10.5391
WSC13-0706	6	NB	01AJ003	2014-06-24	16:00:00		-69.6629				-10.1554				-69.6629	-10.1554
WSC13-0846	6	NB	01AJ003	2014-08-18	10:30:00		-67.783				-9.7344				-67.783	-9.7344
WSC13-1169	8	NB	01AJ003	2014-09-17	12:00:00		-65.6971				-9.10744				-65.6971	-9.10744
WSC15-0286	11	NB	01AJ003	2015-07-06	10:00:00		-74.5858				-10.5945				-74.5858	-10.5945
WSC15-0297	11	NB	01AJ003	2015-09-03	12:45:00		-64.7267				-9.18689				-64.7267	-9.18689
WSC15-0567	12	NB	01AJ003	2015-11-24	10:30:00		-72.6158				-10.7382				-72.6158	-10.7382
WSC16-330	15	NB	01AJ003	2016-04-13	14:15:00		-77.1008				-11.5488	-11.534			-77.1008	-11.5414				0.0104637
WSC16-641	17	NB	01AJ003	2016-07-14	10:30:00		-67.9836				-9.79684				-67.9836	-9.79684
WSC16-642	17	NB	01AJ003	2016-10-04	10:30:00		-69.17				-9.82656				-69.17	-9.82656
WSC16-853	18	NB	01AJ003	2016-11-15	15:30:00		-69.7603				-10.0307				-69.7603	-10.0307
WSC16-852	18	NB	01AJ003	2017-01-16	11:15:00		-75.4735				-11.2006				-75.4735	-11.2006
WSC17-083	18	NB	01AJ003	2017-02-20	11:30:00		-74.8945				-10.973				-74.8945	-10.973
WSC17-082	18	NB	01AJ003	2017-03-13	10:00:00		-79.9292				-11.7391				-79.9292	-11.7391
WSC17-211	20	NB	01AJ003	2017-04-18	13:45:00		-79.7781				-11.8418				-79.7781	-11.8418
WSC17-446	21	NB	01AJ003	2017-07-11	10:00:00		-69.3089				-9.94894				-69.3089	-9.94894
WSC17-456	21	NB	01AJ003	2017-08-29	14:45:00		-68.3049				-9.32526				-68.3049	-9.32526
WSC17-463	21	NB	01AJ003	2017-11-14	11:00:00		-57.7353				-8.61381				-57.7353	-8.61381
WSC18-209	23	NB	01AJ003	2018-01-22			-71.8311				-10.7087				-71.8311	-10.7087
WSC18-211	23	NB	01AJ003	2018-02-26			-75.0059				-11.0073				-75.0059	-11.0073
WSC18-210	23	NB	01AJ003	2018-03-26			-73.9437				-10.7962				-73.9437	-10.7962
WSC19-038	25	NB	01AJ003	2018-09-18	09:30:00		-60.1127				-8.45099				-60.1127	-8.45099
WSC19-037	25	NB	01AJ003	2019-02-22	14:00:00		-74.9875				-11.1534				-74.9875	-11.1534
WSC19-029	25	NB	01AJ003	2019-03-27	11:15:00		-83.1734				-12.0356				-83.1734	-12.0356	-70.8866	-10.3213
WSC13-0390	3	NB	01AL002	2013-08-29	16:30:00		-64.4234				-9.48662				-64.4234	-9.48662
WSC13-0537	4	NB	01AL002	2014-02-24	16:30:00		-69.7686				-10.4329				-69.7686	-10.4329
WSC13-0618	5	NB	01AL002	2014-04-25	15:00:00		-83.12				-12.2975				-83.12	-12.2975
WSC13-0850	6	NB	01AL002	2014-07-29	13:30:00		-66.847	-66.9264	-66.8652	-67.1292	-10.1587				-66.9419	-10.1587			0.129355
WSC13-1170	8	NB	01AL002	2014-11-17	16:00:00		-66.7194				-10.2763				-66.7194	-10.2763
WSC13-1431	9	NB	01AL002	2015-01-19	13:45:00		-73.8239				-10.9834				-73.8239	-10.9834
WSC13-1426	9	NB	01AL002	2015-02-09	15:45:00		-71.3597				-10.6348	-10.5963			-71.3597	-10.6155				0.0272584
WSC13-1429	9	NB	01AL002	2015-03-05	15:00:00		-70.5514	-70.9624			-10.4572				-70.7569	-10.4572			0.290672
WSC15-0564	12	NB	01AL002	2015-10-30	09:45:00		-63.8945				-9.7548				-63.8945	-9.7548
WSC16-643	17	NB	01AL002	2016-07-18	13:40:00		-67.7377				-10.0038				-67.7377	-10.0038
WSC16-861	18	NB	01AL002	2016-11-14	16:30:00		-69.9978				-10.4322				-69.9978	-10.4322
WSC17-085	18	NB	01AL002	2017-02-23	11:15:00		-72.6613				-10.8919				-72.6613	-10.8919
WSC17-084	18	NB	01AL002	2017-03-07	15:15:00		-76.5823				-11.4809				-76.5823	-11.4809
WSC17-214	20	NB	01AL002	2017-04-13	09:00:00		-78.7138	-78.9596			-11.6845				-78.8367	-11.6845			0.173829
WSC17-443	21	NB	01AL002	2017-08-14	14:30:00		-67.7607				-9.50682				-67.7607	-9.50682
WSC17-450	21	NB	01AL002	2017-09-26	10:30:00		-67.0506				-9.75108				-67.0506	-9.75108
WSC17-454	21	NB	01AL002	2017-11-22	13:15:00		-57.9367				-9.1514				-57.9367	-9.1514
WSC18-225	23	NB	01AL002	2018-02-21	10:50:00		-69.2859				-10.4119				-69.2859	-10.4119
WSC19-040	25	NB	01AL002	2018-10-04	14:55:00		-60.3737				-9.12614				-60.3737	-9.12614
WSC19-027	25	NB	01AL002	2019-03-05	15:00:00		-70.9065				-10.5926	-10.547	-10.7288	-10.6856	-70.9065	-10.6385				0.083383
WSC19-030	25	NB	01AL002	2019-04-08	09:45:00		-75.4075				-11.2611				-75.4075	-11.2611	-69.7784	-10.4192
WSC13-0089	2	NB	01AQ002	2013-07-11	14:00:00		-58.1308				-8.39414				-58.1308	-8.39414
WSC13-1428	9	NB	01AQ002	2015-02-12	14:00:00		-65.2093				-9.70565				-65.2093	-9.70565	-67.4136	-9.99984
WSC13-0083	2	NB	01BC001	2013-07-17	14:00:00		-78.6554				-11.3266				-78.6554	-11.3266
WSC13-0392	3	NB	01BC001	2013-11-20	09:20:00		-76.027				-10.9812	-11.0004			-76.027	-10.9908				0.0135316
WSC13-0555	4	NB	01BC001	2014-03-19	11:45:00		-79.6026				-11.8154	-11.6907			-79.6026	-11.7531				0.088192
WSC13-0849	6	NB	01BC001	2014-07-23	12:30:00		-83.2747				-12.1388				-83.2747	-12.1388
WSC13-1172	8	NB	01BC001	2014-09-17	09:00:00		-81.2352				-11.9966				-81.2352	-11.9966
WSC15-0058	9	NB	01BC001	2015-05-13	12:15:00		-84.5981				-12.3105				-84.5981	-12.3105
WSC15-0296	11	NB	01BC001	2015-07-27	13:10:00		-83.0777	-83.1031			-12.0948				-83.0904	-12.0948			0.0179585
WSC15-0290	11	NB	01BC001	2015-09-08	12:15:00		-83.1949				-11.9091				-83.1949	-11.9091
WSC15-0560	12	NB	01BC001	2015-11-16	13:34:00		-84.4989				-12.0794				-84.4989	-12.0794
WSC16-333	15	NB	01BC001	2016-04-28	14:30:00		-86.5207				-12.5371				-86.5207	-12.5371
WSC16-645	17	NB	01BC001	2016-07-06	11:10:00		-85.0423				-12.2444				-85.0423	-12.2444
WSC16-644	17	NB	01BC001	2016-09-22	13:40:00		-81.8779				-11.7364				-81.8779	-11.7364
WSC16-847	18	NB	01BC001	2016-11-10	09:50:00		-83.5418				-12.0181				-83.5418	-12.0181
WSC16-849	18	NB	01BC001	2017-01-11	13:35:00		-84.4941	-84.3044			-12.4651				-84.3992	-12.4651			0.134188
WSC17-087	18	NB	01BC001	2017-02-09	14:30:00		-84.7845				-12.2192				-84.7845	-12.2192
WSC17-208	20	NB	01BC001	2017-05-10	12:40:00		-82.0466				-12.0105				-82.0466	-12.0105
WSC17-452	21	NB	01BC001	2017-07-19	13:55:00		-82.0404				-11.8743				-82.0404	-11.8743
WSC17-206	20	NB	01BC001	2017-08-26	12:40:00		-84.4348				-12.3313				-84.4348	-12.3313
WSC17-462	21	NB	01BC001	2017-09-13	10:25:00		-80.9877				-11.6621				-80.9877	-11.6621
WSC17-464	21	NB	01BC001	2017-11-14	14:25:00		-77.8478				-11.243				-77.8478	-11.243
WSC18-236	23	NB	01BC001	2018-01-10	11:55:00		-81.104				-11.7244				-81.104	-11.7244
WSC18-235	23	NB	01BC001	2018-02-08	10:35:00		-82.3209				-11.8279				-82.3209	-11.8279
WSC18-237	23	NB	01BC001	2018-05-07	17:45:00		-86.0094				-12.4419				-86.0094	-12.4419
WSC18-234	23	NB	01BC001	2018-07-27	08:55:00		-75.1765				-10.8733				-75.1765	-10.8733
WSC19-039	25	NB	01BC001	2018-09-17	11:45:00		-81.1432				-11.5289	-11.544			-81.1432	-11.5364				0.0106547
WSC19-016	25	NB	01BC001	2019-02-20	16:10:00		-82.1456				-11.7236				-82.1456	-11.7236
WSC19-021	25	NB	01BC001	2019-05-01	14:05:00		-84.864				-12.2914				-84.864	-12.2914	-82.2394	-11.9022
WSC13-0094	2	NB	01BJ007	2013-07-16	14:35:00		-78.1338	-79.0912	-79.1445	-79.2116	-11.4565				-78.8953	-11.4565			0.510062
WSC13-0388	3	NB	01BJ007	2013-08-27	17:00:00		-80.7016				-11.4521				-80.7016	-11.4521
WSC13-0391	3	NB	01BJ007	2013-11-20	12:10:00		-78.2394				-11.3036				-78.2394	-11.3036
WSC13-0540	4	NB	01BJ007	2014-01-22	14:30:00		-86.0818	-86.2025			-12.6179				-86.1421	-12.6179			0.0853235
WSC13-0541	4	NB	01BJ007	2014-02-11			-81.9773				-11.8181				-81.9773	-11.8181
WSC13-0617	5	NB	01BJ007	2014-05-14	14:45:00		-91.3406				-13.2557				-91.3406	-13.2557
WSC13-0847	6	NB	01BJ007	2014-07-23	17:15:00		-85.2161				-12.2246				-85.2161	-12.2246
WSC13-1175	8	NB	01BJ007	2014-09-17	11:25:00		-83.0212				-11.8109				-83.0212	-11.8109
WSC15-0289	11	NB	01BJ007	2015-07-28	08:45:00		-85.0581				-12.2448				-85.0581	-12.2448
WSC15-0287	11	NB	01BJ007	2015-09-09	07:40:00		-82.9632				-11.6371				-82.9632	-11.6371
WSC15-0562	12	NB	01BJ007	2015-11-16	16:30:00		-86.7129	-86.949			-12.3095				-86.8309	-12.3095			0.16699
WSC16-329	15	NB	01BJ007	2016-02-17	11:25:00		-85.6788				-12.4052				-85.6788	-12.4052
WSC16-332	15	NB	01BJ007	2016-04-28	08:45:00		-92.7062				-13.2797				-92.7062	-13.2797
WSC16-647	17	NB	01BJ007	2016-07-06	08:20:00		-89.6512				-12.85				-89.6512	-12.85
WSC16-646	17	NB	01BJ007	2016-09-22	07:35:00		-84.5301				-11.9049				-84.5301	-11.9049
WSC16-851	18	NB	01BJ007	2016-11-09	14:35:00		-86.2471				-12.4937				-86.2471	-12.4937
WSC16-854	18	NB	01BJ007	2017-01-11	16:20:00		-88.0565	-88.334			-12.6425				-88.1953	-12.6425			0.196263
WSC17-090	18	NB	01BJ007	2017-02-09	16:45:00		-87.8467				-12.6404				-87.8467	-12.6404
WSC17-213	20	NB	01BJ007	2017-05-10	08:00:00		-85.9192				-12.4335				-85.9192	-12.4335
WSC17-460	21	NB	01BJ007	2017-07-19	08:10:00		-84.2904				-12.1017				-84.2904	-12.1017
WSC17-440	21	NB	01BJ007	2017-09-12	15:30:00		-83.0638				-11.9433				-83.0638	-11.9433
WSC17-439	21	NB	01BJ007	2017-11-15	09:55:00		-81.5974				-11.9362				-81.5974	-11.9362
WSC18-226	23	NB	01BJ007	2018-02-07	17:10:00		-85.1226				-12.3257				-85.1226	-12.3257
WSC18-229	23	NB	01BJ007	2018-03-22	10:25:00		-84.2763	-84.3703			-12.087				-84.3233	-12.087			0.0664714
WSC18-228	23	NB	01BJ007	2018-05-08	09:25:00		-90.7061				-12.9605				-90.7061	-12.9605
WSC18-227	23	NB	01BJ007	2018-07-26	09:45:00		-79.0228				-11.3912				-79.0228	-11.3912
WSC19-013	25	NB	01BJ007	2018-09-17	15:15:00		-80.7822				-11.5136				-80.7822	-11.5136
WSC19-010	25	NB	01BJ007	2018-11-15	13:55:00		-87.0572				-12.6011	-12.4141			-87.0572	-12.5076				0.132228
WSC19-033	25	NB	01BJ007	2019-02-20	11:45:00		-83.0566				-11.9968				-83.0566	-11.9968
WSC19-009	25	NB	01BJ007	2019-03-21	10:45:00		-87.0073				-12.3518				-87.0073	-12.3518
WSC19-018	25	NB	01BJ007	2019-05-01	08:10:00		-89.5511				-12.7706				-89.5511	-12.7706	-85.0562	-12.2151
WSC13-0095	2	NB	01BO001	2013-07-19	12:34:00		-65.6483				-9.49371	-9.76468			-65.6483	-9.62919				0.191605
WSC13-0387	3	NB	01BO001	2013-11-18	10:30:00		-64.7894				-9.78417				-64.7894	-9.78417
WSC13-0544	4	NB	01BO001	2014-01-24	14:45:00		-71.524				-10.87				-71.524	-10.87
WSC13-0538	4	NB	01BO001	2014-02-24	12:30:00		-71.0876				-10.6792				-71.0876	-10.6792
WSC13-0552	4	NB	01BO001	2014-03-21	14:00:00		-70.5253	-70.6493			-10.5584				-70.5873	-10.5584			0.0876649
WSC13-0841	6	NB	01BO001	2014-07-25	11:05:00		-71.6836				-10.5392				-71.6836	-10.5392
WSC13-1174	8	NB	01BO001	2014-09-15	10:15:00		-68.2107				-9.96229				-68.2107	-9.96229
WSC13-1171	8	NB	01BO001	2014-10-07	15:35:00		-61.2267				-9.16816				-61.2267	-9.16816
WSC13-1427	9	NB	01BO001	2015-01-19	12:30:00		-73.5932				-10.7855				-73.5932	-10.7855
WSC13-1430	9	NB	01BO001	2015-03-09	11:00:00		-72.8903				-10.5832				-72.8903	-10.5832
WSC15-0059	9	NB	01BO001	2015-05-04	11:00:00		-91.148				-13.3745				-91.148	-13.3745
WSC15-0282	11	NB	01BO001	2015-06-29	10:45:00		-75.7732				-10.8829				-75.7732	-10.8829
WSC15-0294	11	NB	01BO001	2015-09-03	10:10:00		-70.1554				-9.89943				-70.1554	-9.89943
WSC15-0561	12	NB	01BO001	2015-11-10	10:45:00		-74.5414				-11.0202				-74.5414	-11.0202
WSC16-339	15	NB	01BO001	2016-02-15	12:30:00		-77.4942				-11.2545				-77.4942	-11.2545
WSC16-648	17	NB	01BO001	2016-07-21	11:15:00		-71.3334				-10.3494				-71.3334	-10.3494
WSC16-862	18	NB	01BO001	2016-11-14	10:10:00		-72.2355				-10.5449	-10.3986			-72.2355	-10.4717				0.103434
WSC17-089	18	NB	01BO001	2017-02-10	14:00:00		-74.5469				-11.2132				-74.5469	-11.2132
WSC17-212	20	NB	01BO001	2017-05-08	09:55:00		-65.4999				-9.86958				-65.4999	-9.86958
WSC17-461	21	NB	01BO001	2017-07-21	10:45:00		-70.7362				-10.211				-70.7362	-10.211
WSC17-465	21	NB	01BO001	2017-09-15	12:20:00		-68.9431				-9.94443				-68.9431	-9.94443
WSC17-449	21	NB	01BO001	2017-10-17	09:40:00		-65.6934				-9.73606				-65.6934	-9.73606
WSC18-238	23	NB	01BO001	2018-01-12	13:15:00		-69.8539				-10.4168				-69.8539	-10.4168
WSC18-240	23	NB	01BO001	2018-02-09	12:50:00		-75.4075				-11.3629				-75.4075	-11.3629
WSC18-239	23	NB	01BO001	2018-07-12	15:20:00		-67.1675				-9.74715	-9.75382			-67.1675	-9.75049				0.00471569
WSC19-012	25	NB	01BO001	2018-08-27	10:05:00		-63.2281				-9.36209				-63.2281	-9.36209
WSC19-020	25	NB	01BO001	2018-09-20	14:05:00		-65.3021	-64.8896			-9.55066				-65.0959	-9.55066			0.291644
WSC19-023	25	NB	01BO001	2018-12-07	10:20:00		-75.834				-11.1953				-75.834	-11.1953
WSC19-026	25	NB	01BO001	2019-02-18	12:00:00		-72.4262				-10.791				-72.4262	-10.791
WSC19-015	25	NB	01BO001	2019-03-18	13:15:00		-75.5555				-11.2747				-75.5555	-11.2747
WSC19-017	25	NB	01BO001	2019-04-29	11:45:00		-76.4269				-11.3638				-76.4269	-11.3638	-71.3012	-10.5114
WSC13-0091	2	NB	01BP001	2013-07-19	12:30:00		-66.9297				-9.59544				-66.9297	-9.59544
WSC13-0386	3	NB	01BP001	2013-11-18	14:30:00		-67.7532				-10.1784				-67.7532	-10.1784
WSC13-0545	4	NB	01BP001	2014-01-24	11:00:00		-73.4792				-11.0246				-73.4792	-11.0246
WSC13-0550	4	NB	01BP001	2014-03-17	15:30:00		-72.6714				-10.9059				-72.6714	-10.9059
WSC15-0057	9	NB	01BP001	2015-05-04	16:20:00		-95.2319				-13.683				-95.2319	-13.683
WSC15-0288	11	NB	01BP001	2015-06-29	15:55:00		-78.0156				-11.0876				-78.0156	-11.0876
WSC15-0285	11	NB	01BP001	2015-09-02	13:30:00		-74.3286				-10.314				-74.3286	-10.314
WSC15-0566	12	NB	01BP001	2015-11-09	15:05:00		-77.4666				-11.2269	-11.215			-77.4666	-11.2209				0.00845201
WSC16-331	15	NB	01BP001	2016-01-18	16:10:00		-79.8623				-11.6284				-79.8623	-11.6284
WSC16-850	18	NB	01BP001	2016-11-14	13:45:00		-75.8657				-10.8237	-10.7967	-10.7219	-10.7751	-75.8657	-10.7794				0.0431649
WSC17-088	18	NB	01BP001	2017-02-06	15:10:00		-78.5507				-11.5033				-78.5507	-11.5033
WSC17-453	21	NB	01BP001	2017-09-11	13:45:00		-68.3862				-9.59237				-68.3862	-9.59237
WSC17-458	21	NB	01BP001	2017-11-17	12:30:00		-66.5891				-10.0921				-66.5891	-10.0921
WSC18-232	23	NB	01BP001	2018-02-05	15:15:00		-99.6178				-14.6732				-99.6178	-14.6732
WSC18-233	23	NB	01BP001	2018-03-19	15:54:00		-75.007				-10.9986				-75.007	-10.9986
WSC18-231	23	NB	01BP001	2018-05-04	13:55:00		-83.5961				-12.2087				-83.5961	-12.2087
WSC18-230	23	NB	01BP001	2018-07-11	15:05:00		-70.471				-10.0174				-70.471	-10.0174
WSC19-019	25	NB	01BP001	2018-08-27	15:05:00		-66.8263				-9.35984				-66.8263	-9.35984
WSC19-022	25	NB	01BP001	2018-12-07	12:30:00		-77.1033				-11.2827				-77.1033	-11.2827
WSC19-034	25	NB	01BP001	2019-03-22	09:45:00		-80.9771				-11.9354				-80.9771	-11.9354
WSC19-014	25	NB	01BP001	2019-04-29	14:20:00		-83.1358				-12.1815				-83.1358	-12.1815	-76.7555	-11.1554
WSC13-0087	2	PE	01CB002	2013-06-27	15:10:00		-68.9117				-10.4991				-68.9117	-10.4991
WSC13-0543	4	PE	01CB002	2014-02-05	10:00:00		-68.2538				-10.3732				-68.2538	-10.3732
WSC18-464	23	PE	01CB002	2018-05-10	12:07:00		-70.27				-10.4882	-10.5263			-70.27	-10.5072	-69.1452	-10.4599		0.0268985
WSC13-0090	2	PE	01CC005	2013-06-27	09:00:00		-67.5159				-10.3976				-67.5159	-10.3976
WSC18-462	23	PE	01CC005	2018-05-10	14:02:00		-70.0704				-10.5285				-70.0704	-10.5285	-68.7931	-10.4631
WSC17-615	22	NS	01DC005	2018-01-19	16:15:00		-62.7176				-9.73406	-9.57661			-62.7176	-9.65534				0.111334
WSC18-110	23	NS	01DC005	2018-02-15	10:40:00		-69.8369				-10.9342				-69.8369	-10.9342
WSC17-610	22	NS	01DC005	2018-02-28			-62.9667				-9.87359				-62.9667	-9.87359
WSC18-115	23	NS	01DC005	2018-04-07	09:45:00		-62.3238				-9.6856				-62.3238	-9.6856
WSC18-114	23	NS	01DC005	2018-04-12	11:45:00		-67.3914	-67.1415	-67.3048	-67.5894	-10.209				-67.3568	-10.209			0.186504
WSC18-117	23	NS	01DC005	2018-04-19	11:30:00		-56.0793				-8.78582				-56.0793	-8.78582
WSC18-458	23	NS	01DC005	2018-06-04	15:02:00		-59.6977				-8.96578				-59.6977	-8.96578
WSC18-108	23	NS	01DC005	2018-07-19	11:20:00		-56.0835				-8.08676				-56.0835	-8.08676
WSC18-120	23	NS	01DC005	2018-08-15	10:00:00		-52.1409				-7.76616				-52.1409	-7.76616
WSC18-467	24	NS	01DC005	2018-11-30	12:00:00		-57.4679	-57.4407	-57.5048	-57.9487	-9.0708				-57.5905	-9.0708			0.240247
WSC18-469	24	NS	01DC005	2018-12-14	10:46:00		-57.3901				-8.9705				-57.3901	-8.9705
WSC18-471	24	NS	01DC005	2019-03-05	10:50:00		-59.5809				-9.30117				-59.5809	-9.30117	-60.3137	-9.27539
WSC13-0944	7	NS	01DD002	2014-02-17	12:00:00		-73.8657				-11.1637				-73.8657	-11.1637	-73.8657	-11.1637
WSC13-0939	7	NS	01DG043	2014-02-05	12:56:00		-60.581				-9.61842				-60.581	-9.61842	-60.581	-9.61842
WSC18-109	23	NS	01EA001	2018-02-09	09:00:00		-46.5694				-7.80752				-46.5694	-7.80752
WSC18-112	23	NS	01EA001	2018-04-12	16:45:00		-52.2705				-8.37735				-52.2705	-8.37735	-49.4199	-8.09244
WSC13-0940	7	NS	01EA003	2014-01-11	09:36:00		-51.0234				-8.20322				-51.0234	-8.20322
WSC13-0936	7	NS	01EA003	2014-02-17	16:25:00		-54.5621				-8.77465				-54.5621	-8.77465
WSC17-617	22	NS	01EA003	2018-02-27	17:05:00		-47.4047				-7.76695				-47.4047	-7.76695
WSC18-463	23	NS	01EA003	2018-04-20	08:44:00		-51.4855				-8.1587				-51.4855	-8.1587
WSC18-460	23	NS	01EA003	2018-06-14	08:00:00		-42.1967				-6.4194				-42.1967	-6.4194
WSC18-118	23	NS	01EA003	2018-08-16	08:04:00		-31.2795				-4.35823				-31.2795	-4.35823
WSC18-478	24	NS	01EA003	2018-11-29	08:50:00		-38.6879				-6.49853				-38.6879	-6.49853
WSC18-470	24	NS	01EA003	2019-03-07	08:20:00		-47.3339				-7.85848				-47.3339	-7.85848	-45.4967	-7.25477
WSC13-0941	7	NS	01EC001	2014-01-14	10:31:00		-52.9526				-8.51048				-52.9526	-8.51048
WSC13-0945	7	NS	01EC001	2014-02-18	09:15:00		-56.1352				-8.80716				-56.1352	-8.80716
WSC18-121	23	NS	01EC001	2018-02-09	10:15:00		-43.2269				-6.95727				-43.2269	-6.95727
WSC17-616	22	NS	01EC001	2018-02-27	14:00:00		-47.7954				-7.5809				-47.7954	-7.5809
WSC18-116	23	NS	01EC001	2018-04-13	09:40:00		-52.5253				-8.32152				-52.5253	-8.32152
WSC18-457	23	NS	01EC001	2018-04-19	15:00:00		-51.142				-8.08416				-51.142	-8.08416
WSC18-461	23	NS	01EC001	2018-06-13	14:15:00		-42.2142				-6.42817				-42.2142	-6.42817
WSC18-111	23	NS	01EC001	2018-08-16	10:45:00		-30.837				-4.31199				-30.837	-4.31199
WSC18-477	24	NS	01EC001	2018-09-17	11:01:00		-27.1698	-27.0161			-3.41003				-27.0929	-3.41003			0.108723
WSC18-479	24	NS	01EC001	2019-03-06	15:50:00		-46.063				-7.82271				-46.063	-7.82271	-44.9985	-7.02344
WSC17-613	22	NS	01ED005	2018-02-07			-48.4415				-7.7112				-48.4415	-7.7112
WSC18-453	23	NS	01ED005	2018-04-19	10:00:00		-54.8569				-8.66901				-54.8569	-8.66901
WSC18-455	23	NS	01ED005	2018-06-12	12:28:00		-52.4527				-8.00441				-52.4527	-8.00441
WSC18-106	23	NS	01ED005	2018-08-14	09:45:00		-44.7948				-6.36789				-44.7948	-6.36789
WSC18-475	24	NS	01ED005	2019-02-07	11:15:00		-50.9439				-8.3461	-8.44864			-50.9439	-8.39737	-50.298	-7.82998		0.0725072
WSC13-0943	7	NS	01ED013	2014-01-10	13:10:00		-46.0203				-7.67353				-46.0203	-7.67353	-46.0203	-7.67353
WSC13-0942	7	NS	01EF001	2014-02-18	11:55:00		-68.1998				-10.5607	-10.4782			-68.1998	-10.5195				0.058304
WSC17-609	22	NS	01EF001	2017-12-18	16:00:00		-47.2114	-47.6425			-7.27528				-47.427	-7.27528			0.304788
WSC18-119	23	NS	01EF001	2018-02-09	11:45:00		-52.6641				-8.59173				-52.6641	-8.59173
WSC17-614	22	NS	01EF001	2018-02-27			-54.32				-8.57679				-54.32	-8.57679
WSC18-107	23	NS	01EF001	2018-04-13	11:09:00		-58.5958				-9.02228				-58.5958	-9.02228
WSC18-459	23	NS	01EF001	2018-04-18	13:37:00		-55.4678				-8.68718				-55.4678	-8.68718
WSC18-456	23	NS	01EF001	2018-06-14	13:00:00		-49.919	-49.9629			-7.60891				-49.941	-7.60891			0.0310304
WSC18-472	24	NS	01EF001	2019-01-04	13:15:00		-49.3289				-7.8169				-49.3289	-7.8169
WSC18-465	24	NS	01EF001	2019-03-06	10:15:00		-52.5144				-8.48537				-52.5144	-8.48537	-54.2732	-8.50932
WSC13-0938	7	NS	01EO001	2014-02-11	10:15:00		-57.4203				-9.22584				-57.4203	-9.22584
WSC13-0937	7	NS	01EO001	2014-02-26	11:45:00		-60.7459				-9.5985				-60.7459	-9.5985
WSC17-612	22	NS	01EO001	2018-01-27			-53.5616				-8.50859				-53.5616	-8.50859
WSC17-611	22	NS	01EO001	2018-02-06			-58.9969				-9.42847				-58.9969	-9.42847
WSC18-454	23	NS	01EO001	2018-03-26	10:32:00		-55.6512				-8.71401				-55.6512	-8.71401
WSC18-122	23	NS	01EO001	2018-04-19	10:50:00		-54.873				-8.70252				-54.873	-8.70252
WSC18-452	23	NS	01EO001	2018-06-25	13:16:00		-51.7561				-7.76518				-51.7561	-7.76518
WSC18-113	23	NS	01EO001	2018-08-21	10:22:00		-42.2197				-6.35117				-42.2197	-6.35117
WSC18-476	24	NS	01EO001	2018-09-10	12:00:00		-42.944				-6.23986				-42.944	-6.23986
WSC18-468	24	NS	01EO001	2018-10-23	13:45:00		-47.6832				-7.52107				-47.6832	-7.52107
WSC18-473	24	NS	01EO001	2018-11-27	11:20:00		-39.6371				-6.29024				-39.6371	-6.29024
WSC18-466	24	NS	01EO001	2018-12-03	13:28:00		-55.7073				-8.76563				-55.7073	-8.76563
WSC18-480	24	NS	01EO001	2018-12-04			-58.1075				-8.91389				-58.1075	-8.91389
WSC18-474	24	NS	01EO001	2019-02-18	12:57:00		-55.8699				-9.06147				-55.8699	-9.06147	-52.2541	-8.15577
WSC18-481	24	NS	01FB001	2018-12-05			-68.6748				-10.6249				-68.6748	-10.6249	-68.6748	-10.6249
WSC18-151	23	NS	01FC001	2018-03-20	15:45:00		-95.8682				-12.1525				-95.8682	-12.1525	-95.8682	-12.1525
WSC18-482	24	NS	01FC002	2018-12-04	16:00:00		-73.3746				-11.2201				-73.3746	-11.2201	-73.3746	-11.2201			355	27
WSC13-0233	3	ON	02AB006	2013-09-25	13:30:00		-70.3837				-9.83177				-70.3837	-9.83177	-70.3837	-9.83177
WSC15-0398	11	ON	02AE001	no date			-84.1824				-11.1045				-84.1824	-11.1045	-84.1824	-11.1045
WSC15-0400	11	ON	02BB003	no date			-83.4605				-11.0577				-83.4605	-11.0577	-83.4605	-11.0577
WSC15-0407	11	ON	02DD010	2015-10-27	09:13:00		-61.5533				-7.40225				-61.5533	-7.40225
WSC16-596	16	ON	02DD010	2016-04-13	12:40:00		-79.3437				-11.2707	-11.1328			-79.3437	-11.2017				0.0974673
WSC16-597	16	ON	02DD010	2016-05-11	08:20:00		-79.606	-79.5204			-11.114				-79.5632	-11.114			0.0605351
WSC16-598	16	ON	02DD010	2016-08-17	09:20:00		-62.8776				-7.36132				-62.8776	-7.36132
WSC16-599	16	ON	02DD010	2016-09-27	09:01:00		-60.2275				-6.89185				-60.2275	-6.89185
WSC16-765	18	ON	02DD010	2017-01-05	10:55:00		-74.4281				-10.1755				-74.4281	-10.1755
WSC17-298	20	ON	02DD010	2017-03-14	10:00:00		-75.5305	-75.3659			-10.6072				-75.4482	-10.6072			0.116394
WSC17-289	20	ON	02DD010	2017-03-28	09:25:00		-74.2494				-10.466				-74.2494	-10.466
WSC17-380	21	ON	02DD010	2017-07-20	08:30:00		-67.7333				-8.93727				-67.7333	-8.93727
WSC17-378	21	ON	02DD010	2017-10-03	09:35:00		-64.553				-8.52928				-64.553	-8.52928
WSC18-149	23	ON	02DD010	2017-11-15	09:20:00		-67.0611				-8.96972				-67.0611	-8.96972
WSC18-152	23	ON	02DD010	2018-04-18	10:00:00		-78.6514				-11.133				-78.6514	-11.133
WSC18-577	24	ON	02DD010	2018-07-19	10:15:00		-65.2156				-8.0154				-65.2156	-8.0154
WSC18-576	24	ON	02DD010	2019-01-09	10:30:00		-68.2857				-9.4649				-68.2857	-9.4649
WSC18-575	24	ON	02DD010	2019-03-12	10:15:00		-82.668	-81.7556			-11.5456				-82.2118	-11.5456			0.645145
WSC18-640	25	ON	02DD010	2019-09-19	09:50:00		-62.9873				-7.653				-62.9873	-7.653	-70.2744	-9.34176
WSC16-176	13	ON	02EA011	2015-08-19	13:05:00		-74.4183				-10.1161				-74.4183	-10.1161
WSC16-184	13	ON	02EA011	2015-09-24	13:09:00		-72.853				-9.65406				-72.853	-9.65406
WSC16-175	13	ON	02EA011	2015-11-05	13:52:00		-72.1102				-9.76279				-72.1102	-9.76279
WSC16-185	13	ON	02EA011	2016-01-07	12:07:00		-71.9757				-10.1854	-10.0566	-10.0966	-10.1161	-71.9757	-10.1136				0.0538488
WSC16-764	18	ON	02EA011	2016-05-31	10:38:00		-77.3438				-10.035				-77.3438	-10.035
WSC16-763	18	ON	02EA011	2016-07-07	13:00:00		-73.7078				-10.2326				-73.7078	-10.2326
WSC16-759	18	ON	02EA011	2016-08-26	10:00:00		-71.0492	-71.2089			-9.54606				-71.129	-9.54606			0.112975
WSC16-761	18	ON	02EA011	2016-10-20			-69.4203				-9.36015				-69.4203	-9.36015
WSC16-762	18	ON	02EA011	2016-11-15	11:00:00		-70.3745				-9.44733				-70.3745	-9.44733
WSC16-760	18	ON	02EA011	2017-01-19	11:50:00		-70.8997				-9.67401				-70.8997	-9.67401
WSC17-384	21	ON	02EA011	2017-06-19	14:00:00		-73.3658				-10.5184				-73.3658	-10.5184
WSC18-150	23	ON	02EA011	2017-10-11	12:00:00		-64.8359				-9.08148				-64.8359	-9.08148
WSC18-145	23	ON	02EA011	2018-05-23	11:40:00		-77.4218				-11.0056				-77.4218	-11.0056
WSC18-571	24	ON	02EA011	2018-07-16	11:30:00		-72.2475				-10.1127				-72.2475	-10.1127
WSC18-572	24	ON	02EA011	2018-10-09	13:00:00		-67.9715	-68.6802			-9.28989				-68.3259	-9.28989			0.501083
WSC18-631	25	ON	02EA011	2019-01-09			-71.0724				-10.1295				-71.0724	-10.1295
WSC18-627	25	ON	02EA011	2019-07-03			-77.8216	-77.8174	-77.1044	-77.7924	-10.9745				-77.6339	-10.9745	-72.3021	-9.94434	0.353264
WSC13-0148	3	ON	02EC002	2013-08-09	09:05:00		-62.9663				-8.246				-62.9663	-8.246
WSC13-0275	3	ON	02EC002	2013-09-19	13:00:00		-54.9744	-55.0936			-7.25373				-55.034	-7.25373			0.0843183
WSC13-0751	6	ON	02EC002	2013-11-06	09:30:00		-61.3645				-8.78342				-61.3645	-8.78342
WSC13-0756	6	ON	02EC002	2014-02-07	03:00:00		-65.3596	-65.4727	-65.4216	-65.5937	-9.62094				-65.4619	-9.62094			0.099314
WSC13-0755	6	ON	02EC002	2014-02-26	15:30:00		-67.077				-9.88102				-67.077	-9.88102
WSC13-0753	6	ON	02EC002	2014-06-17			-70.3762				-9.94308				-70.3762	-9.94308
WSC16-510	15	ON	02EC002	2016-02-09	15:45:00		-67.582				-9.76412				-67.582	-9.76412
WSC16-509	15	ON	02EC002	2016-05-20	07:50:00		-68.4268				-9.8213				-68.4268	-9.8213
WSC16-846	18	ON	02EC002	2016-09-21	10:00:00		-59.7738				-7.66645				-59.7738	-7.66645	-64.2292	-8.99779
WSC13-0738	6	ON	02FD003	2014-05-30	12:00:00		-154.008				-19.9311	-19.972			-154.008	-19.9516	-154.008	-19.9516		0.0289443
WSC16-147	13	ON	02GB001	2015-07-06	10:15:00		-66.6694				-9.70182				-66.6694	-9.70182
WSC16-149	13	ON	02GB001	2015-10-02			-60.8006				-8.71574				-60.8006	-8.71574
WSC16-150	13	ON	02GB001	2015-12-01			-61.8571				-9.24969				-61.8571	-9.24969
WSC16-148	13	ON	02GB001	2016-01-05			-64.0316				-9.56892				-64.0316	-9.56892
WSC16-511	15	ON	02GB001	2016-03-09			-70.4419				-10.7057				-70.4419	-10.7057
WSC16-505	15	ON	02GB001	2016-05-11	10:00:00		-65.1899				-9.54827				-65.1899	-9.54827
WSC16-839	18	ON	02GB001	2016-08-22	12:00:00		-57.4755				-8.51561				-57.4755	-8.51561
WSC16-842	18	ON	02GB001	2016-10-05	11:15:00		-58.9617				-8.63209				-58.9617	-8.63209
WSC18-244	23	ON	02GB001	2018-04-20	10:30:00		-65.2413				-9.76747				-65.2413	-9.76747
WSC18-242	23	ON	02GB001	2018-06-11	11:00:00		-64.7167				-9.46278				-64.7167	-9.46278
WSC18-241	23	ON	02GB001	2018-07-28	11:10:00		-69.7081	-69.6529	-69.2324	-69.2732	-10.0482				-69.4667	-10.0482			0.248503
WSC18-243	23	ON	02GB001	2018-08-30	07:20:00		-65.4675				-9.39478				-65.4675	-9.39478	-64.1933	-9.44259
WSC16-143	13	ON	02GE003	2015-07-28	13:00:00		-52.0444				-7.62447				-52.0444	-7.62447
WSC16-146	13	ON	02GE003	2015-08-24	12:15:00		-58.3074				-8.13063				-58.3074	-8.13063
WSC16-144	13	ON	02GE003	2015-10-06	11:40:00		-55.5585				-7.94893				-55.5585	-7.94893
WSC16-145	13	ON	02GE003	2015-12-09	11:45:00		-60.9078				-9.10885				-60.9078	-9.10885
WSC16-508	15	ON	02GE003	2016-04-04	12:30:00		-58.7237				-9.09191				-58.7237	-9.09191
WSC16-506	15	ON	02GE003	2016-05-11	12:30:00		-62.7328				-9.49299				-62.7328	-9.49299
WSC16-843	18	ON	02GE003	2016-08-14	10:21:00		-55.0302				-7.71286				-55.0302	-7.71286
WSC16-838	18	ON	02GE003	2016-10-04	13:30:00		-51.8373				-7.54071				-51.8373	-7.54071
WSC16-840	18	ON	02GE003	2016-11-28	15:20:00		-58.7878				-8.7429	-8.52064	-8.79247	-8.6576	-58.7878	-8.6784				0.119013
WSC16-844	18	ON	02GE003	2017-01-05	09:45:00		-66.274				-9.86156				-66.274	-9.86156
WSC18-259	23	ON	02GE003	2017-04-26	08:50:00		-55.5407				-8.58667				-55.5407	-8.58667
WSC18-258	23	ON	02GE003	2017-07-20	10:45:00		-52.4442				-7.87182				-52.4442	-7.87182
WSC18-253	23	ON	02GE003	2017-08-29	11:30:00		-54.0528				-7.85506				-54.0528	-7.85506
WSC18-260	23	ON	02GE003	2017-10-05	07:20:00		-56.9846				-8.06015				-56.9846	-8.06015
WSC18-255	23	ON	02GE003	2017-11-22	16:00:00		-63.7109				-9.56301				-63.7109	-9.56301
WSC18-254	23	ON	02GE003	2018-03-28	14:00:00		-66.3614				-9.89254				-66.3614	-9.89254
WSC18-257	23	ON	02GE003	2018-04-11	09:45:00		-67.828				-10.1407				-67.828	-10.1407
WSC18-256	23	ON	02GE003	2018-05-03	11:30:00		-64.9882				-9.74172	-9.711			-64.9882	-9.72636	-59.0064	-8.71598		0.0217232
WSC16-155	13	ON	02GG002	2015-07-29	09:30:00		-60.1095				-8.90437	-8.85282	-8.94975	-8.9323	-60.1095	-8.90981				0.0423409
WSC16-154	13	ON	02GG002	2015-08-26	12:30:00		-64.2178				-9.44281				-64.2178	-9.44281
WSC16-153	13	ON	02GG002	2015-10-28	09:20:00		-64.2018				-9.62142				-64.2018	-9.62142
WSC16-151	13	ON	02GG002	2015-12-08	13:00:00		-62.8524				-9.43069				-62.8524	-9.43069
WSC16-152	13	ON	02GG002	2016-01-06			-61.048	-61.1244	-61.0399	-61.1849	-9.21805				-61.0993	-9.21805			0.0685593
WSC16-512	15	ON	02GG002	2016-04-08	10:15:00		-62.2993	-61.7587			-9.65192				-62.029	-9.65192			0.382284
WSC16-841	18	ON	02GG002	2016-08-25	09:30:00		-52.1947				-7.85871				-52.1947	-7.85871
WSC16-845	18	ON	02GG002	2016-12-02	13:00:00		-58.8661	-58.6613			-8.86566				-58.7637	-8.86566			0.144848
WSC16-836	18	ON	02GG002	2017-01-05	11:30:00		-65.2775	-65.5285			-9.81332				-65.403	-9.81332			0.177508
WSC18-248	23	ON	02GG002	2017-02-16	11:30:00		-63.1618				-9.54082				-63.1618	-9.54082
WSC18-247	23	ON	02GG002	2017-04-26	12:30:00		-54.4041				-8.42516				-54.4041	-8.42516
WSC18-251	23	ON	02GG002	2017-09-01	10:30:00		-63.641	-63.3102			-9.34885				-63.4756	-9.34885			0.233944
WSC18-249	23	ON	02GG002	2017-10-05	09:55:00		-64.6835				-9.46324				-64.6835	-9.46324
WSC18-250	23	ON	02GG002	2017-11-22	12:50:00		-63.4768				-9.5574				-63.4768	-9.5574
WSC18-245	23	ON	02GG002	2018-04-12	08:15:00		-68.3235				-10.161				-68.3235	-10.161
WSC18-252	23	ON	02GG002	2018-05-07	15:15:00		-60.3234				-9.0116				-60.3234	-9.0116
WSC18-246	23	ON	02GG002	2018-07-20	16:00:00		-61.2855				-9.05553				-61.2855	-9.05553
WSC16-513	15	ON	02GG002	2016-02-11	07:20:00		-66.885				-9.99924				-66.885	-9.99924	-62.0495	-9.29862
WSC16-514	15	ON	02GG003	2016-02-09	15:55:00		-68.3193				-10.5751				-68.3193	-10.5751	-68.3193	-10.5751
WSC13-0004	1	ON	02HA013	2013-06-28	13:00:00		-49.2396				-6.55414				-49.2396	-6.55414
WSC13-0274	3	ON	02HA013	2013-07-25			-48.7362				-6.45209				-48.7362	-6.45209
WSC13-0273	3	ON	02HA013	2013-10-02			-47.1208				-6.36628				-47.1208	-6.36628
WSC13-0754	6	ON	02HA013	2013-11-22			-47.3923				-6.42787				-47.3923	-6.42787
WSC16-139	13	ON	02HA013	2014-06-10			-50.5747				-6.65326				-50.5747	-6.65326
WSC16-140	13	ON	02HA013	2014-08-14			-48.3216	-48.4085			-6.3011				-48.365	-6.3011			0.06143
WSC16-141	13	ON	02HA013	2015-08-13			-49.1809				-6.31037				-49.1809	-6.31037	-48.6585	-6.43787
WSC13-0149	3	ON	02HC018	2013-08-08	07:30:00		-61.0952				-8.91346				-61.0952	-8.91346
WSC13-0752	6	ON	02HC018	2014-01-17	10:30:00		-70.1435				-10.5823				-70.1435	-10.5823
WSC16-142	13	ON	02HC018	2015-07-07			-66.1371				-9.59795				-66.1371	-9.59795
WSC16-507	15	ON	02HC018	2016-05-10			-66.9751				-9.73744				-66.9751	-9.73744
WSC16-837	18	ON	02HC018	2016-10-25	12:27:00		-65.5678				-9.20918				-65.5678	-9.20918	-65.9838	-9.60806
WSC18-144	23	ON	02HK010	2017-03-06			-66.2324				-9.46802				-66.2324	-9.46802
WSC17-578	22	ON	02HK010	2017-09-25			-57.8527				-7.77954				-57.8527	-7.77954
WSC17-575	22	ON	02HK010	2017-11-16		ice free	-58.3798				-7.90373				-58.3798	-7.90373
WSC18-142	23	ON	02HK010	2018-04-27		open water	-68.1353				-9.80883				-68.1353	-9.80883
WSC18-509	24	ON	02HK010	2018-10-16			-55.4495				-7.14012				-55.4495	-7.14012
WSC18-508	24	ON	02HK010	2019-06-05			-68.0178				-9.7468				-68.0178	-9.7468	-62.3446	-8.64117
WSC18-301	23	QC	02JB009	2016-09-21	13:00:00	correct year?!?!	-89.1874				-12.3158				-89.1874	-12.3158	-89.1874	-12.3158
WSC16-426	15	QC	02JB013	2015-09-25	08:00:00		-84.5226				-11.0764				-84.5226	-11.0764
WSC17-128	20	QC	02JB013	2016-01-26			-86.9231				-11.7223				-86.9231	-11.7223
WSC17-129	20	QC	02JB013	2016-03-02			-86.2957				-11.6521	-11.676			-86.2957	-11.6641				0.0169088
WSC17-130	20	QC	02JB013	2016-09-23			-76.2892	-76.3283	-76.3314	-76.2811	-10.5145				-76.3075	-10.5145			0.0260192
WSC17-131	20	QC	02JB013	2017-01-18			-84.4361				-11.3742				-84.4361	-11.3742
WSC18-262	23	QC	02JB013	2017-09-29			-79.6653	-79.9295	-80.1002		-10.6856				-79.8983	-10.6856			0.219124
WSC18-272	23	QC	02JB013	2018-01-17			-88.2456				-11.9277				-88.2456	-11.9277
WSC19-174	25	QC	02JB013	2019-03-13			-83.3264	-84.3817			-11.3894	-11.4544			-83.8541	-11.4219			0.746214	0.0459589
WSC19-161	25	QC	02JB013	2019-06-19			-98.6827				-13.5935				-98.6827	-13.5935
WSC13-0656	6	QC	02JB013	?			-88.5146				-12.0652				-88.5146	-12.0652	-85.768	-11.6045
WSC13-0119	2	ON	02KD002	2013-08-14	08:48:00		-65.8891	-64.8481	-65.1553	-65.3579	-8.96555				-65.3126	-8.96555			0.437766
WSC13-0450	3	ON	02KD002	2013-12-03			-64.8194				-8.93938				-64.8194	-8.93938
WSC13-0482	3	ON	02KD002	2014-01-20		no ice (picture)	-66.4068				-9.39785				-66.4068	-9.39785
WSC13-0665	6	ON	02KD002	2014-06-02			-74.2186				-10.5905				-74.2186	-10.5905
WSC13-0837	6	ON	02KD002	2014-07-21			-67.4926				-9.55389				-67.4926	-9.55389
WSC13-0896	7	ON	02KD002	2014-09-16			-63.8227				-8.70263				-63.8227	-8.70263
WSC13-0911	7	ON	02KD002	2014-10-14			-63.8647				-8.83408				-63.8647	-8.83408
WSC13-1214	8	ON	02KD002	2014-12-01			-66.172				-9.17279				-66.172	-9.17279
WSC15-0178	10	ON	02KD002	2015-07-14			-68.9002				-9.63385				-68.9002	-9.63385
WSC15-0302	11	ON	02KD002	2015-09-14			-63.9569				-8.60037				-63.9569	-8.60037
WSC16-163	13	ON	02KD002	2015-10-20			-64.7198				-8.54881				-64.7198	-8.54881
WSC16-162	13	ON	02KD002	2015-12-09		open	-63.7317				-8.62191				-63.7317	-8.62191
WSC16-161	13	ON	02KD002	2016-01-20		clear	-65.1277				-9.02999				-65.1277	-9.02999
WSC16-325	15	ON	02KD002	2016-04-14			-69.6399	-69.6986	-69.6009		-10.0562				-69.6465	-10.0562			0.0491893
WSC16-324	15	ON	02KD002	2016-05-24			-69.2483				-9.96173				-69.2483	-9.96173
WSC16-650	17	ON	02KD002	2016-07-13			-65.1648	-65.0207			-9.09613				-65.0928	-9.09613			0.101863
WSC16-649	17	ON	02KD002	2016-10-18			-60.4373				-8.62164				-60.4373	-8.62164
WSC17-220	20	ON	02KD002	2016-12-05			-62.514				-8.56376				-62.514	-8.56376
WSC17-218	20	ON	02KD002	2017-02-21			-64.5134				-8.91198				-64.5134	-8.91198
WSC17-219	20	ON	02KD002	2017-04-10			-73.325				-10.4564				-73.325	-10.4564
WSC17-577	22	ON	02KD002	2017-08-09		open	-67.0605				-9.51341				-67.0605	-9.51341
WSC17-579	22	ON	02KD002	2017-10-16			-59.4201				-6.86087				-59.4201	-6.86087
WSC18-140	23	ON	02KD002	2018-01-16			-68.7675				-9.68102				-68.7675	-9.68102
WSC18-138	23	ON	02KD002	2018-06-13			-73.0586				-10.2645				-73.0586	-10.2645
WSC18-512	24	ON	02KD002	2018-08-17			-66.7369				-8.95424				-66.7369	-8.95424
WSC18-511	24	ON	02KD002	2019-05-21			-77.9375				-11.0662				-77.9375	-11.0662	-66.7809	-9.25383
WSC13-0118	2	ON	02KF005	2013-07-15	12:30:00		-75.9881				-10.3298				-75.9881	-10.3298
WSC13-0449	3	ON	02KF005	2013-09-16			-79.0706				-10.6741				-79.0706	-10.6741
WSC13-0481	3	ON	02KF005	2014-01-29			-76.871				-10.1681				-76.871	-10.1681
WSC13-0839	6	ON	02KF005	2014-03-19			-78.667				-11.1317				-78.667	-11.1317
WSC13-0838	6	ON	02KF005	2014-05-22			-82.1521	-82.5001			-11.558				-82.3261	-11.558			0.246053
WSC13-0840	6	ON	02KF005	2014-07-10			-74.506				-10.0834				-74.506	-10.0834
WSC13-0897	7	ON	02KF005	2014-08-22			-72.6345				-9.92327				-72.6345	-9.92327
WSC13-0912	7	ON	02KF005	2014-10-02			-78.6112				-10.7235				-78.6112	-10.7235
WSC13-0910	7	ON	02KF005	2014-10-17			-80.0614	-80.2894			-10.8599	-10.6381			-80.1754	-10.749			0.161189	0.156876
WSC13-1213	8	ON	02KF005	2014-12-03			-80.3424				-10.9006				-80.3424	-10.9006
WSC15-0177	10	ON	02KF005	2015-05-06			-84.0735				-11.3367				-84.0735	-11.3367
WSC15-0179	10	ON	02KF005	2015-07-08			-78.2148				-10.3571				-78.2148	-10.3571
WSC15-0301	11	ON	02KF005	2015-08-17			-72.881				-9.58217				-72.881	-9.58217
WSC15-0303	11	ON	02KF005	2015-09-24			-74.4315				-9.62187				-74.4315	-9.62187
WSC16-165	13	ON	02KF005	2015-10-14			-77.5222				-10.0864				-77.5222	-10.0864
WSC16-164	13	ON	02KF005	2015-11-02			-80.1193				-10.8731				-80.1193	-10.8731
WSC16-327	15	ON	02KF005	2016-04-15			-78.5889				-11.0899				-78.5889	-11.0899
WSC16-326	15	ON	02KF005	2016-05-16			-80.5273				-11.3026				-80.5273	-11.3026
WSC16-653	17	ON	02KF005	2016-06-29			-79.7614				-10.7989				-79.7614	-10.7989
WSC16-652	17	ON	02KF005	2016-08-19			-71.4831				-9.64223	-9.70412	-9.77863	-9.62036	-71.4831	-9.68634				0.0710233
WSC16-651	17	ON	02KF005	2016-11-02			-77.0828				-10.3259				-77.0828	-10.3259
WSC17-217	20	ON	02KF005	2017-01-10			-81.3797				-10.9705				-81.3797	-10.9705
WSC17-216	20	ON	02KF005	2017-06-27			-79.9051				-10.9207				-79.9051	-10.9207
WSC17-576	22	ON	02KF005	2017-07-27		open	-74.6704				-10.3441				-74.6704	-10.3441
WSC18-139	23	ON	02KF005	2018-01-08			-80.3029				-10.9983	-11			-80.3029	-10.9991				0.00116527
WSC18-141	23	ON	02KF005	2018-05-02			-80.0478				-11.1452				-80.0478	-11.1452
WSC18-143	23	ON	02KF005	2018-06-08			-81.7449				-11.2801				-81.7449	-11.2801
WSC18-510	24	ON	02KF005	2018-09-11			-73.1568				-9.52386				-73.1568	-9.52386	-78.0388	-10.5888
WSC13-0647	6	QC	02OC002	2014-02-24			-74.1492				-10.6458				-74.1492	-10.6458
WSC13-1382	9	QC	02OC002	2014-07-14			-68.0074				-9.84743				-68.0074	-9.84743
WSC13-1398	9	QC	02OC002	2014-10-20			-67.0489				-9.55571				-67.0489	-9.55571
WSC13-1381	9	QC	02OC002	2015-01-13			-72.9623				-10.5785				-72.9623	-10.5785
WSC13-1384	9	QC	02OC002	2015-02-24			-73.5925				-10.5065				-73.5925	-10.5065
WSC16-427	15	QC	02OC002	2015-10-28			-71.2299				-10.0062	-9.94986			-71.2299	-9.97803				0.0398428
WSC16-446	15	QC	02OC002	2016-02-03			-73.8591				-10.5365				-73.8591	-10.5365
WSC16-453	15	QC	02OC002	2016-03-08			-72.0422				-10.4173				-72.0422	-10.4173
WSC16-432	15	QC	02OC002	2016-05-11			-75.6116				-11.2032				-75.6116	-11.2032
WSC16-458	15	QC	02OC002	2016-05-24			-75.786				-11.118				-75.786	-11.118
WSC17-132	20	QC	02OC002	2016-08-17			-67.7027				-9.63385				-67.7027	-9.63385
WSC17-133	20	QC	02OC002	2016-10-19			-64.9631				-9.35159				-64.9631	-9.35159
WSC17-134	20	QC	02OC002	2017-01-16			-71.5636				-10.3821				-71.5636	-10.3821
WSC17-135	20	QC	02OC002	2017-03-13			-72.7744				-10.6504				-72.7744	-10.6504
WSC18-288	23	QC	02OC002	2018-01-22			-74.1771				-10.773				-74.1771	-10.773
WSC18-281	23	QC	02OC002	2018-02-27			-74.2095				-10.6384				-74.2095	-10.6384
WSC18-267	23	QC	02OC002	2018-10-22			-72.7387				-10.183				-72.7387	-10.183
WSC19-171	25	QC	02OC002	2019-01-21			-75.6258				-10.748				-75.6258	-10.748
WSC19-155	25	QC	02OC002	2019-03-04			-81.1734				-11.5933				-81.1734	-11.5933
WSC19-156	25	QC	02OC002	2019-06-05			-83.7526				-11.9877				-83.7526	-11.9877
WSC19-163	25	QC	02OC002	2019-10-15			-75.8443				-10.6598				-75.8443	-10.6598
WSC13-0638	6	QC	02OC002	?-Jan-2014			-74.3939				-10.7947				-74.3939	-10.7947	-73.3276	-10.5356
WSC13-0076	2	QC	02OJ007	2013-08-07	12:00:00		-66.204				-9.49388				-66.204	-9.49388	-66.204	-9.49388
WSC13-1389	9	QC	02PG001	2014-09-18		Du Loup	-80.5432				-10.9449				-80.5432	-10.9449
WSC13-1394	9	QC	02PG001	2015-02-04			-81.6554				-11.7829				-81.6554	-11.7829
WSC16-447	15	QC	02PG001	2015-09-17			-76.7527				-10.6377				-76.7527	-10.6377
WSC16-441	15	QC	02PG001	2016-02-23			-88.0054				-12.3288				-88.0054	-12.3288
WSC17-121	20	QC	02PG001	2016-10-13			-76.2925				-10.4413				-76.2925	-10.4413
WSC17-120	20	QC	02PG001	2016-11-08			-75.3263				-10.9714				-75.3263	-10.9714
WSC17-122	20	QC	02PG001	2017-01-31			-82.7304				-11.9504				-82.7304	-11.9504
WSC17-123	20	QC	02PG001	2017-03-17			-86.3707				-12.4101				-86.3707	-12.4101
WSC18-263	23	QC	02PG001	2017-08-03			-83.8494				-11.2573				-83.8494	-11.2573
WSC18-289	23	QC	02PG001	2017-10-16			-73.4622				-10.0915				-73.4622	-10.0915
WSC18-291	23	QC	02PG001	2018-01-30			-85.3304				-12.2621				-85.3304	-12.2621
WSC18-299	23	QC	02PG001	2018-03-20			-90.7924				-12.9155				-90.7924	-12.9155
WSC18-284	23	QC	02PG001	2018-05-05			-100.144				-14.1853				-100.144	-14.1853
WSC18-297	23	QC	02PG001	2018-05-16			-96.3901				-13.5371				-96.3901	-13.5371
WSC18-292	23	QC	02PG001	2018-11-09			-76.7686				-11.062				-76.7686	-11.062
WSC19-177	25	QC	02PG001	2019-01-29			-85.4426				-12.172				-85.4426	-12.172
WSC19-160	25	QC	02PG001	2019-03-12			-87.1613				-12.2552				-87.1613	-12.2552
WSC19-167	25	QC	02PG001	2019-10-16			-79.3912				-10.9964	-10.8564	-10.9548	-10.9473	-79.3912	-10.9387	-83.6894	-11.7858		0.0589838
WSC16-440	15	QC	02PJ012	2015-10-20			-80.0991	-80.0187			-11.2144				-80.0589	-11.2144	-80.0589	-11.2144	0.0568318
WSC13-0649	6	QC	02QA002	2014-02-25			-95.5807				-13.5751				-95.5807	-13.5751
WSC13-0648	6	QC	02QA002	2014-03-03			-101.39				-13.8082				-101.39	-13.8082
WSC13-1407	9	QC	02QA002	2014-06-05		additional numbers: 15	-93.1975				-13.0967				-93.1975	-13.0967
WSC13-1393	9	QC	02QA002	2014-09-16		Rimooski	-79.0259				-10.6469				-79.0259	-10.6469
WSC16-430	15	QC	02QA002	2015-10-02			-79.446	-79.5795	-79.9798	-79.1593	-10.8056				-79.5412	-10.8056			0.340947
WSC16-460	15	QC	02QA002	2016-03-03			-88.1994				-12.5739				-88.1994	-12.5739
WSC17-124	20	QC	02QA002	2016-07-07			-79.9139				-11.104				-79.9139	-11.104
WSC17-125	20	QC	02QA002	2017-01-20			-85.9349				-12.2351				-85.9349	-12.2351
WSC17-126	20	QC	02QA002	2017-03-09			-88.4225				-12.6509				-88.4225	-12.6509
WSC17-127	20	QC	02QA002	2017-05-12			-93.7564				-13.3076				-93.7564	-13.3076
WSC18-300	23	QC	02QA002	2017-08-24			-79.8867				-10.7741				-79.8867	-10.7741
WSC18-304	23	QC	02QA002	2017-10-06			-79.738				-10.6702				-79.738	-10.6702
WSC18-277	23	QC	02QA002	2018-01-19			-90.055				-12.7202	-12.6944			-90.055	-12.7073				0.0182369
WSC18-303	23	QC	02QA002	2018-06-12			-90.0146				-12.5439				-90.0146	-12.5439
WSC18-295	23	QC	02QA002	2018-11-08			-80.6446				-11.1793				-80.6446	-11.1793
WSC19-165	25	QC	02QA002	2019-01-24			-93.4861				-13.0496				-93.4861	-13.0496
WSC19-169	25	QC	02QA002	2019-03-07			-91.0208				-12.748				-91.0208	-12.748
WSC19-178	25	QC	02QA002	2019-10-07			-83.2417				-11.3199				-83.2417	-11.3199	-87.3917	-12.1554
WSC13-0639	6	QC	02RD007	2014-01-14			-96.8901				-13.6014				-96.8901	-13.6014
WSC13-0640	6	QC	02RD007	2014-03-18			-95.7826				-13.2445				-95.7826	-13.2445
WSC13-1391	9	QC	02RD007	2014-06-10			-99.2914				-13.8027				-99.2914	-13.8027
WSC13-1392	9	QC	02RD007	2014-09-30			-92.8234				-12.7924				-92.8234	-12.7924
WSC13-1376	9	QC	02RD007	2015-01-20			-94.6471				-13.2351				-94.6471	-13.2351
WSC16-445	15	QC	02RD007	2015-06-16			-104.929				-14.6187				-104.929	-14.6187
WSC16-462	15	QC	02RD007	2015-09-15			-93.0273				-12.768				-93.0273	-12.768
WSC16-455	15	QC	02RD007	2016-01-28			-96.1352				-13.3608				-96.1352	-13.3608
WSC16-431	15	QC	02RD007	2016-02-23			-96.0596				-13.3844				-96.0596	-13.3844
WSC17-140	20	QC	02RD007	2016-06-14			-104.213	-104.17			-14.4471				-104.191	-14.4471			0.0303219
WSC17-141	20	QC	02RD007	2016-10-12			-90.6262				-12.4826				-90.6262	-12.4826
WSC17-142	20	QC	02RD007	2017-01-24			-96.6011				-13.5055				-96.6011	-13.5055
WSC17-143	20	QC	02RD007	2017-03-21			-99.0075				-13.9615				-99.0075	-13.9615
WSC18-283	23	QC	02RD007	2017-10-05			-92.7058				-12.5995				-92.7058	-12.5995
WSC18-268	23	QC	02RD007	2018-01-16			-95.6604				-13.2378				-95.6604	-13.2378
WSC18-278	23	QC	02RD007	2018-03-06			-97.0993				-13.4713				-97.0993	-13.4713
WSC18-287	23	QC	02RD007	2018-05-16			-114.545				-15.7576	-15.7292			-114.545	-15.7434				0.0200613
WSC18-276	23	QC	02RD007	2018-10-10			-89.819				-12.3775				-89.819	-12.3775
WSC19-157	25	QC	02RD007	2019-01-15			-97.4016				-13.503				-97.4016	-13.503
WSC19-166	25	QC	02RD007	2019-03-19			-103.89				-14.5606				-103.89	-14.5606
WSC19-173	25	QC	02RD007	2019-06-18			-110.139				-15.2762				-110.139	-15.2762
WSC19-159	25	QC	02RD007	2019-10-09			-100.507				-13.664				-100.507	-13.664	-98.2627	-13.6199
WSC13-0642	6	QC	02RF001	2014-03-13			-93.1707				-12.9604				-93.1707	-12.9604
WSC13-1377	9	QC	02RF001	2014-06-11			-97.8145				-13.4877				-97.8145	-13.4877
WSC13-1396	9	QC	02RF001	2014-09-30			-88.5721				-11.9641				-88.5721	-11.9641
WSC16-454	15	QC	02RF001	2015-06-18			-97.9347				-13.3945				-97.9347	-13.3945
WSC16-444	15	QC	02RF001	2015-09-15			-89.6355				-12.1586				-89.6355	-12.1586
WSC17-136	20	QC	02RF001	2016-06-14			-99.9169				-13.8354				-99.9169	-13.8354
WSC17-137	20	QC	02RF001	2016-11-12			-88.2077				-11.9387				-88.2077	-11.9387
WSC17-138	20	QC	02RF001	2017-01-25			-92.9264				-12.8229				-92.9264	-12.8229
WSC17-139	20	QC	02RF001	2017-03-16			-93.4947				-13.0343				-93.4947	-13.0343
WSC18-264	23	QC	02RF001	2017-06-20			-93.4055				-12.9065				-93.4055	-12.9065
WSC18-275	23	QC	02RF001	2017-10-05			-88.6609				-11.9506				-88.6609	-11.9506
WSC18-298	23	QC	02RF001	2018-03-13			-101.186	-101			-13.9745				-101.093	-13.9745			0.131623
WSC18-302	23	QC	02RF001	2018-06-18			-103.084				-13.9595	-13.9005			-103.084	-13.93				0.0417126
WSC18-296	23	QC	02RF001	2018-10-09			-85.546				-11.6449				-85.546	-11.6449
WSC19-164	25	QC	02RF001	2019-01-23			-95.0984	-94.9207	-95.5945	-94.6115	-13.2267				-95.0563	-13.2267			0.411363
WSC19-158	25	QC	02RF001	2019-03-20			-100.715				-13.8067				-100.715	-13.8067
WSC19-175	25	QC	02RF001	2019-06-11			-107.351				-14.7957				-107.351	-14.7957
WSC19-176	25	QC	02RF001	2019-10-16			-96.1335				-12.8261				-96.1335	-12.8261	-95.151	-13.0366
WSC13-1405	9	QC	02UA003	2015-03-04	10:00:00		-85.4121				-11.9687				-85.4121	-11.9687
WSC16-424	15	QC	02UA003	2015-06-03			-88.5721				-11.9951				-88.5721	-11.9951
WSC16-451	15	QC	02UA003	2015-10-20			-82.0104				-11.1796				-82.0104	-11.1796
WSC16-429	15	QC	02UA003	2016-01-26			-85.0698				-11.8019				-85.0698	-11.8019
WSC16-450	15	QC	02UA003	2016-03-01			-83.8446				-11.644				-83.8446	-11.644
WSC17-144	20	QC	02UA003	2016-10-04			-81.179				-11.188	-11.0958			-81.179	-11.1419				0.0651846
WSC18-285	23	QC	02UA003	2017-10-04			-81.2372				-11.1048				-81.2372	-11.1048
WSC18-270	23	QC	02UA003	2018-06-06			-92.5342				-12.7612	-12.8047	-12.7243	-12.7784	-92.5342	-12.7671				0.0337121
WSC18-286	23	QC	02UA003	2018-10-03			-81.917	-81.774			-11.2025				-81.8455	-11.2025			0.101155
WSC19-172	25	QC	02UA003	2019-10-22			-85.7673				-11.9518				-85.7673	-11.9518	-84.7472	-11.6758
WSC13-1387	9	QC	02UC002	2015-03-24			-107.9				-14.7175				-107.9	-14.7175
WSC16-436	15	QC	02UC002	2015-09-03			-99.1223				-13.3438				-99.1223	-13.3438
WSC16-438	15	QC	02UC002	2016-03-16			-107.318				-14.6087				-107.318	-14.6087
WSC17-145	20	QC	02UC002	2016-09-15			-98.4364				-13.4409				-98.4364	-13.4409
WSC18-280	23	QC	02UC002	2017-09-12			-102.852				-13.9108				-102.852	-13.9108	-103.126	-14.0043
WSC13-1401	9	QC	02VB004	2014-06-10			-101.909				-13.9462				-101.909	-13.9462	-101.909	-13.9462
WSC13-1399	9	QC	02VC001	2014-06-10			-102.157				-14.1745				-102.157	-14.1745	-102.157	-14.1745
WSC13-0651	6	QC	02WB002	2014-03-20			-96.421				-13.1869				-96.421	-13.1869
WSC13-1400	9	QC	02WB002	2014-06-12			-104.456				-14.1181				-104.456	-14.1181
WSC16-439	15	QC	02WB002	2015-09-01			-91.5026				-12.5679				-91.5026	-12.5679
WSC16-437	15	QC	02WB002	2016-03-16			-105.796				-15.105	-14.9443			-105.796	-15.0247				0.113635
WSC17-150	20	QC	02WB002	2016-09-13			-89.1954				-12.4394				-89.1954	-12.4394
WSC18-282	23	QC	02WB002	2017-09-14			-95.1827				-12.7601				-95.1827	-12.7601
WSC19-168	25	QC	02WB002	2018-08-18			-106.565				-14.3947				-106.565	-14.3947
WSC13-1408	9	QC	02WB002	?-Mar-2015		Day unkown	-103.422				-14.3455				-103.422	-14.3455	-99.0677	-13.6047
WSC13-0182	3	NL	02XA003	2013-09-29			-100.119				-13.6118				-100.119	-13.6118
WSC13-0558	4	NL	02XA003	2014-03-20	10:00:00	100% ice	-108.432				-14.9155				-108.432	-14.9155
WSC13-0713	6	NL	02XA003	2014-05-31		Direct (grab) method	-126.912				-17.0706				-126.912	-17.0706
WSC15-0120	10	NL	02XA003	2015-06-07			-115.981				-15.8732	-15.5748			-115.981	-15.724				0.21104
WSC16-318	15	NL	02XA003	2016-06-03			-112.142				-15.3972				-112.142	-15.3972
WSC16-671	17	NL	02XA003	2016-10-09			-100.348				-13.4539				-100.348	-13.4539
WSC17-168	20	NL	02XA003	2017-06-07			-114.586	-114.491			-15.6027				-114.539	-15.6027			0.066938
WSC17-352	21	NL	02XA003	2017-10-20			-101.832				-13.7005				-101.832	-13.7005
WSC18-365	23	NL	02XA003	2018-06-05			-128.331				-17.6433				-128.331	-17.6433
WSC18-579	24	NL	02XA003	2018-10-01			-105.874				-13.8642				-105.874	-13.8642
WSC18-582	24	NL	02XA003	2019-05-30	12:30:00		-131.993				-18.3088				-131.993	-18.3088
WSC19-275	25	NL	02XA003	2019-09-29			-108.697				-14.6883				-108.697	-14.6883	-112.933	-15.3317
WSC13-0645	6	QC	02XA008	2014-03-14			-95.9764				-13.3807				-95.9764	-13.3807
WSC13-1403	9	QC	02XA008	2015-03-25			-100.757				-14.0403				-100.757	-14.0403
WSC16-448	15	QC	02XA008	2015-09-02			-93.9739				-12.6767				-93.9739	-12.6767
WSC16-442	15	QC	02XA008	2016-03-18			-96.6717				-13.4731				-96.6717	-13.4731
WSC17-146	20	QC	02XA008	2016-09-14			-90.7393				-12.4145				-90.7393	-12.4145
WSC18-269	23	QC	02XA008	2017-09-16			-93.8987				-12.7327				-93.8987	-12.7327
WSC19-162	25	QC	02XA008	2019-08-15			-110.894				-14.8602				-110.894	-14.8602	-97.5588	-13.3683
WSC13-0697	6	NL	02YL001	2013-08-28	11:25:00		-60.8541				-8.96853				-60.8541	-8.96853
WSC13-0699	6	NL	02YL001	2014-05-22			-92.18				-13.6626				-92.18	-13.6626
WSC13-0695	6	NL	02YL001	2014-06-05		Direct (grab) method	-92.1237				-13.8408				-92.1237	-13.8408
WSC13-0905	7	NL	02YL001	2014-09-16	12:30:00		-68.0321				-9.79728				-68.0321	-9.79728
WSC15-0279	11	NL	02YL001	2015-07-13			-83.3102				-12.0666				-83.3102	-12.0666
WSC17-372	21	NL	02YL001	2017-09-28			-62.3282				-9.10488				-62.3282	-9.10488
WSC17-571	22	NL	02YL001	2017-10-05	09:50:00		-63.2089				-9.27734				-63.2089	-9.27734	-74.5767	-10.9597
WSC13-0698	6	NL	02YL003	2013-08-28	13:40:00		-68.8465				-10.1598				-68.8465	-10.1598
WSC13-0700	6	NL	02YL003	2014-02-13			-69.9079	-69.7103	-70.0062	-70.4392	-10.2348	-10.1851			-70.0159	-10.2099			0.307869	0.0351378
WSC13-0696	6	NL	02YL003	2014-04-30			-70.0422				-10.4096				-70.0422	-10.4096
WSC13-0694	6	NL	02YL003	2014-05-22			-72.0155				-10.8438				-72.0155	-10.8438
WSC13-0904	7	NL	02YL003	2014-09-16	09:10:00		-70.9693				-10.3147				-70.9693	-10.3147
WSC15-0276	11	NL	02YL003	2015-07-13	14:00:00		-79.3206				-11.3521	-11.3444			-79.3206	-11.3483				0.00545582
WSC15-0272	11	NL	02YL003	2015-09-23			-71.9933				-10.0401				-71.9933	-10.0401
WSC17-569	22	NL	02YL003	2017-10-31	12:30:00		-70.3865				-10.0371				-70.3865	-10.0371	-71.6987	-10.4204
WSC13-0132	3	NL	02YQ001	2013-07-05	11:00:00		-65.0992				-9.29407				-65.0992	-9.29407
WSC13-0134	3	NL	02YQ001	2013-08-22			-62.6799				-9.14819				-62.6799	-9.14819
WSC13-0451	3	NL	02YQ001	2013-11-27			-61.8986	-62.27			-8.99389				-62.0843	-8.99389			0.262602
WSC13-0470	3	NL	02YQ001	2014-01-14			-65.2954				-9.44663				-65.2954	-9.44663
WSC13-0484	3	NL	02YQ001	2014-01-29		0% ice (labelled 02YQ005)	-63.1495				-9.38123				-63.1495	-9.38123
WSC13-0577	4	NL	02YQ001	2014-03-06		5% ice	-63.2735				-9.47233				-63.2735	-9.47233
WSC13-0578	4	NL	02YQ001	2014-03-19			-63.5901				-9.22697				-63.5901	-9.22697
WSC13-0662	6	NL	02YQ001	2014-05-28			-66.7207				-9.52537				-66.7207	-9.52537
WSC13-0702	6	NL	02YQ001	2014-06-17			-66.4103				-9.6436				-66.4103	-9.6436
WSC13-0804	6	NL	02YQ001	2014-07-22			-65.4106	-64.5485	-64.7369	-64.7939	-9.54238				-64.8725	-9.54238			0.373762
WSC13-0902	7	NL	02YQ001	2014-09-10			-61.9617				-8.73958				-61.9617	-8.73958
WSC13-0895	7	NL	02YQ001	2014-10-22			-63.0678				-8.9431				-63.0678	-8.9431
WSC13-1167	8	NL	02YQ001	2014-11-13		no ice	-62.819				-9.01872				-62.819	-9.01872
WSC15-0008	9	NL	02YQ001	2015-04-30			-65.4287				-9.43261				-65.4287	-9.43261
WSC15-0009	9	NL	02YQ001	2015-05-11			-67.6765				-9.78005				-67.6765	-9.78005
WSC15-0423	11	NL	02YQ001	2015-11-25		no ice	-65.1692				-9.36743				-65.1692	-9.36743
WSC16-218	14	NL	02YQ001	2016-04-27			-65.4589				-9.50393				-65.4589	-9.50393
WSC16-625	16	NL	02YQ001	2016-08-10			-64.0401				-9.13449				-64.0401	-9.13449	-64.3776	-9.31081
WSC15-0006	9	NL	02YQ005	2015-05-07			-66.6692				-9.76088				-66.6692	-9.76088
WSC15-0300	11	NL	02YQ005	2015-09-30			-63.8753				-9.0816				-63.8753	-9.0816	-65.2722	-9.42124
WSC13-0005	1	NL	02YS005	2013-07-02	14:30:00	no ice	-60.456				-8.66443				-60.456	-8.66443
WSC13-0133	3	NL	02YS005	2013-08-23			-56.3604				-7.83199				-56.3604	-7.83199
WSC13-0452	3	NL	02YS005	2013-11-28			-49.5307				-7.30521				-49.5307	-7.30521
WSC13-0471	3	NL	02YS005	2014-01-14			-56.1262				-8.23488				-56.1262	-8.23488
WSC13-0483	3	NL	02YS005	2014-01-21		30% ice cover	-57.773				-8.58664				-57.773	-8.58664
WSC13-0576	4	NL	02YS005	2014-03-11		40% ice	-61.8875	-62.2385			-8.99658				-62.063	-8.99658			0.248142
WSC13-0575	4	NL	02YS005	2014-03-19			-61.9027				-9.13654				-61.9027	-9.13654
WSC13-0663	6	NL	02YS005	2014-05-26			-66.7941				-9.78635				-66.7941	-9.78635
WSC13-0701	6	NL	02YS005	2014-06-19			-65.0589				-9.58306				-65.0589	-9.58306
WSC13-0762	6	NL	02YS005	2014-07-16			-61.9846				-9.1126				-61.9846	-9.1126
WSC13-0903	7	NL	02YS005	2014-09-11			-49.7361				-6.82147				-49.7361	-6.82147
WSC13-0894	7	NL	02YS005	2014-10-22			-55.6183				-7.81036	-7.73751	-7.97991	-7.74088	-55.6183	-7.81717				0.113574
WSC13-1168	8	NL	02YS005	2014-11-13		no ice	-51.8362	-52.1505			-7.40449				-51.9933	-7.40449			0.222269
WSC15-0007	9	NL	02YS005	2015-04-14			-61.187				-9.01229				-61.187	-9.01229
WSC15-0005	9	NL	02YS005	2015-04-29			-65.7774				-9.72202				-65.7774	-9.72202
WSC15-0004	9	NL	02YS005	2015-05-12			-59.7554				-8.41505				-59.7554	-8.41505
WSC15-0031	9	NL	02YS005	2015-05-20			-65.1062				-9.50402				-65.1062	-9.50402
WSC15-0299	11	NL	02YS005	2015-09-29			-59.4657				-8.36425				-59.4657	-8.36425
WSC15-0424	11	NL	02YS005	2015-11-23		no ice	-60.1231				-8.35415				-60.1231	-8.35415
WSC16-219	14	NL	02YS005	2016-04-26			-56.0312				-7.91034				-56.0312	-7.91034
WSC16-626	16	NL	02YS005	2016-08-11			-54.2214				-7.42398				-54.2214	-7.42398
WSC17-573	22	NL	02YS005	2017-05-05			-59.6722	-60.0366			-8.30119				-59.8544	-8.30119			0.257687
WSC17-570	22	NL	02YS005	2017-06-21			-54.1003				-7.55574				-54.1003	-7.55574
WSC17-572	22	NL	02YS005	2017-10-02			-52.919				-7.44977				-52.919	-7.44977
WSC17-574	22	NL	02YS005	2017-11-29			-52.0737				-7.52114				-52.0737	-7.52114	-58.2405	-8.35261			382	37			355	26
WSC13-1379	9	QC	03AB002	2015-03-27			-93.4338				-12.7179				-93.4338	-12.7179									383	36
WSC16-452	15	QC	03AB002	2015-09-30			-91.723	-91.9842			-12.4111	-12.2952			-91.8536	-12.3531			0.184702	0.081964					148	20
WSC16-433	15	QC	03AB002	2016-03-18			-111.972				-15.4181				-111.972	-15.4181
WSC18-265	23	QC	03AB002	2017-09-17			-92.2598				-12.3133				-92.2598	-12.3133									292	25
WSC19-179	25	QC	03AB002	2019-07-09			-107.354				-14.3724				-107.354	-14.3724	-99.3745	-13.435							1202	81
WSC13-1404	9	QC	03BF001	2014-10-28			-104.508				-14.1418				-104.508	-14.1418									273	23
WSC13-1395	9	QC	03BF001	2015-03-27			-105.926				-14.364	-14.4065			-105.926	-14.3853				0.0300397					623	47
WSC16-428	15	QC	03BF001	2015-10-01			-81.8721				-11.3557				-81.8721	-11.3557									507	25
WSC16-449	15	QC	03BF001	2016-03-03			-102.837				-14.0738				-102.837	-14.0738									159	8
WSC17-149	20	QC	03BF001	2016-07-06			-101.964				-13.7406				-101.964	-13.7406									670	46
WSC18-273	23	QC	03BF001	2018-09-12			-97.4125				-12.8711				-97.4125	-12.8711									0	0
WSC13-0654	6	QC	03BF001	?			-103.936	-104.142			-14.4429	-14.2098			-104.039	-14.3264	-99.794	-13.5564	0.146309	0.164868					0	0
WSC13-0655	6	QC	03ED001	2014-03-21			-109.806				-14.4371				-109.806	-14.4371									4607	326
WSC13-1390	9	QC	03ED001	2015-03-27			-111.745	-111.215			-14.6886				-111.48	-14.6886			0.375165
WSC16-423	15	QC	03ED001	2016-03-17			-111.629				-14.6452				-111.629	-14.6452									4612	337
WSC17-151	20	QC	03ED001	2016-07-08			-113.206				-14.8677				-113.206	-14.8677
WSC18-293	23	QC	03ED001	2017-09-14			-109.894				-14.1874				-109.894	-14.1874	-111.203	-14.5652
WSC13-0646	6	QC	03FA003	2014-03-20	11:00:00		-113.544				-14.8106				-113.544	-14.8106
WSC16-461	15	QC	03FA003	2016-03-17			-111.994				-14.2708				-111.994	-14.2708
WSC17-152	20	QC	03FA003	2016-07-07			-111.982	-112.091			-14.5789				-112.036	-14.5789			0.076681
WSC18-266	23	QC	03FA003	2017-09-15			-112.512				-14.5352				-112.512	-14.5352
WSC19-170	25	QC	03FA003	2019-07-06			-116.396				-15.2015				-116.396	-15.2015	-113.296	-14.6794
WSC13-0643	6	QC	03JB004	2014-04-09			-111.786				-14.6562				-111.786	-14.6562
WSC13-1388	9	QC	03JB004	2014-09-11			-112.574				-14.6619				-112.574	-14.6619
WSC13-1380	9	QC	03JB004	2015-04-15			-109.725	-109.998	-109.483	-109.512	-14.2796				-109.68	-14.2796			0.238124
WSC17-153	20	QC	03JB004	2016-08-24			-115.675				-15.1452				-115.675	-15.1452
WSC18-271	23	QC	03JB004	2018-08-15			-118.972				-15.3719				-118.972	-15.3719	-113.737	-14.8229
WSC13-0644	6	QC	03KC004	2014-04-09			-123.658				-16.5366				-123.658	-16.5366
WSC13-1375	9	QC	03KC004	2014-09-12			-117.58				-15.379				-117.58	-15.379
WSC13-1386	9	QC	03KC004	2015-04-15			-189.501				-24.8985				-189.501	-24.8985
WSC16-457	15	QC	03KC004	2015-09-18			-118.089				-15.5094				-118.089	-15.5094
WSC16-435	15	QC	03KC004	2016-04-13			-119.809				-16.1459				-119.809	-16.1459
WSC17-154	20	QC	03KC004	2016-08-22			-119.504				-15.8072				-119.504	-15.8072
WSC18-294	23	QC	03KC004	2018-08-15			-127.621				-16.8703				-127.621	-16.8703	-130.823	-17.3067
WSC13-1402	9	QC	03LF002	2014-09-12			-120.96	-120.991			-15.9476				-120.976	-15.9476			0.0222764
WSC13-1378	9	QC	03LF002	2015-04-15			-192.382				-25.2967	-25.1924			-192.382	-25.2446				0.0737401
WSC16-434	15	QC	03LF002	2016-04-13			-120.866				-16.0711				-120.866	-16.0711
WSC17-155	20	QC	03LF002	2016-08-22			-124.496				-16.5451				-124.496	-16.5451
WSC18-274	23	QC	03LF002	2018-08-16			-122.314	-122.268			-16.1552				-122.291	-16.1552			0.0327064
WSC13-0652	6	QC	03LF002	?-Apr-2014			-120.501				-16.0059				-120.501	-16.0059	-133.585	-17.6616
WSC13-1406	9	QC	03MB002	2014-09-11			-120.185				-15.4491				-120.185	-15.4491
WSC13-1383	9	QC	03MB002	2015-04-15			-187.573				-24.7913				-187.573	-24.7913
WSC16-425	15	QC	03MB002	2015-09-19			-117.44				-15.0931				-117.44	-15.0931
WSC16-459	15	QC	03MB002	2016-04-14			-119.417				-15.6915				-119.417	-15.6915
WSC17-156	20	QC	03MB002	2016-08-23			-121.855	-121.922	-122.063		-15.877				-121.947	-15.877			0.106295
WSC18-261	23	QC	03MB002	2018-08-14			-124.242				-16.3633				-124.242	-16.3633
WSC13-0653	6	QC	03MB002	?			-120.491				-15.8222				-120.491	-15.8222	-130.185	-17.0125
WSC13-0641	6	QC	03MD001	2014-04-10			-114.514				-15.2937				-114.514	-15.2937
WSC13-1385	9	QC	03MD001	2014-09-10			-117.372				-15.4791				-117.372	-15.4791
WSC17-157	20	QC	03MD001	2016-08-23			-121.458				-15.9174				-121.458	-15.9174
WSC18-279	23	QC	03MD001	2018-08-14			-123.501				-16.2966				-123.501	-16.2966	-119.211	-15.7467
WSC13-0184	3	NL	03NF001	2013-09-30	NT		-111.332				-14.7203				-111.332	-14.7203
WSC13-0559	4	NL	03NF001	2014-03-28		100% ice	-113.386				-15.439				-113.386	-15.439
WSC13-0717	6	NL	03NF001	2014-06-02		Direct (grab) method	-121.674				-16.2553	-16.3303			-121.674	-16.2928				0.0530582
WSC13-0919	7	NL	03NF001	2014-08-03			-114.039				-15.206				-114.039	-15.206
WSC13-0925	7	NL	03NF001	2014-10-07			-113.041				-15.0363	-15.1704			-113.041	-15.1034				0.094817
WSC16-199	13	NL	03NF001	2016-03-15		ice	-115.733				-15.5366				-115.733	-15.5366
WSC16-316	15	NL	03NF001	2016-06-12			-126.472				-16.9863				-126.472	-16.9863
WSC16-670	17	NL	03NF001	2016-10-04			-114.401				-15.2627				-114.401	-15.2627
WSC17-353	21	NL	03NF001	2017-10-16			-113.591				-15.0909				-113.591	-15.0909
WSC18-364	23	NL	03NF001	2018-06-17			-125.244				-17.1057				-125.244	-17.1057
WSC18-583	24	NL	03NF001	2018-09-25			-117.999	-117.868	-116.81	-115.957	-15.8453				-117.159	-15.8453			0.961491
WSC18-586	24	NL	03NF001	2019-05-31	09:35:00		-131.951				-17.5908				-131.951	-17.5908
WSC19-267	25	NL	03NF001	2019-07-25	11:20:00		-121.991				-16.3614				-121.991	-16.3614
WSC19-272	25	NL	03NF001	2019-09-24			-118.178				-15.8027				-118.178	-15.8027	-118.442	-15.8817
WSC13-0147	3	NL	03OC003	2013-07-28	08:45:00		-108.627				-14.4383				-108.627	-14.4383
WSC13-0178	3	NL	03OC003	2013-09-26			-105.961				-13.8989	-13.9585			-105.961	-13.9287				0.0421869
WSC13-0715	6	NL	03OC003	2014-06-05		Direct (grab) method	-118.494				-15.5938				-118.494	-15.5938
WSC13-0926	7	NL	03OC003	2014-10-02			-108.58				-14.2031				-108.58	-14.2031
WSC15-0121	10	NL	03OC003	2015-06-07			-115.212				-15.2727				-115.212	-15.2727
WSC15-0277	11	NL	03OC003	2015-08-20			-110.666				-14.646				-110.666	-14.646
WSC16-198	13	NL	03OC003	2016-03-12			-110.518				-14.7832				-110.518	-14.7832
WSC16-317	15	NL	03OC003	2016-06-06			-110.914				-14.8665				-110.914	-14.8665
WSC16-668	17	NL	03OC003	2016-10-10			-104.196				-13.8705				-104.196	-13.8705
WSC17-169	20	NL	03OC003	2017-06-13			-111.832				-14.8513				-111.832	-14.8513
WSC17-355	21	NL	03OC003	2017-10-21			-105.885				-13.9447				-105.885	-13.9447
WSC18-363	23	NL	03OC003	2018-06-11			-114.317				-15.4502				-114.317	-15.4502
WSC18-587	24	NL	03OC003	2019-06-04	14:00:00		-123.902				-16.3351				-123.902	-16.3351
WSC19-265	25	NL	03OC003	2019-07-24			-123.089	-122.728	-122.882	-123.384	-16.41				-123.021	-16.41			0.283516
WSC19-274	25	NL	03OC003	2019-10-01			-116.885				-15.449				-116.885	-15.449	-112.601	-14.9362
WSC13-0145	3	NL	03OD007	2013-07-25	11:30:00		-104.867				-13.7634				-104.867	-13.7634
WSC13-0180	3	NL	03OD007	2013-09-24			-98.7096				-13.2437				-98.7096	-13.2437
WSC13-0556	4	NL	03OD007	2014-03-26		100% ice	-112.152				-15.0786				-112.152	-15.0786
WSC13-0711	6	NL	03OD007	2014-06-04		Direct (grab) method	-123.048				-16.5468				-123.048	-16.5468
WSC13-0917	7	NL	03OD007	2014-08-02			-104.903				-14.0258				-104.903	-14.0258
WSC13-0923	7	NL	03OD007	2014-10-04			-103.513				-14.0964				-103.513	-14.0964	-107.865	-14.4591
WSC13-0143	3	NL	03OE001	2013-07-30	09:00:00		-109.738				-14.4045				-109.738	-14.4045
WSC13-0181	3	NL	03OE001	2013-10-03			-107.071				-14.3008				-107.071	-14.3008
WSC13-0710	6	NL	03OE001	2014-05-31		Direct (grab) method	-118.797	-118.702			-15.9215				-118.749	-15.9215			0.0672458
WSC13-0916	7	NL	03OE001	2014-07-30			-110.999				-14.7847				-110.999	-14.7847
WSC13-0927	7	NL	03OE001	2014-10-05			-110.652				-14.6969				-110.652	-14.6969
WSC15-0124	10	NL	03OE001	2015-06-07			-115.914				-15.5469				-115.914	-15.5469
WSC15-0278	11	NL	03OE001	2015-08-19			-115.191				-15.3699				-115.191	-15.3699
WSC15-0545	12	NL	03OE001	2015-10-18			-109.783				-14.6215				-109.783	-14.6215
WSC16-314	15	NL	03OE001	2016-05-05			-114.12				-15.202				-114.12	-15.202	-112.468	-14.9832
WSC13-0146	3	NL	03OE003	2013-07-25	17:10:00		-98.1414				-13.2896				-98.1414	-13.2896
WSC13-0183	3	NL	03OE003	2013-09-29			-96.5296				-12.9901				-96.5296	-12.9901
WSC13-0560	4	NL	03OE003	2014-03-20	14:30:00	100% ice	-100.294				-13.5619				-100.294	-13.5619
WSC13-0714	6	NL	03OE003	2014-05-31		Direct (grab) method	-111.882				-15.0461				-111.882	-15.0461
WSC13-0918	7	NL	03OE003	2014-08-02			-100.67				-13.5758				-100.67	-13.5758
WSC13-0921	7	NL	03OE003	2014-10-05			-97.3751				-13.086				-97.3751	-13.086	-100.815	-13.5916
WSC16-313	15	NL	03OE010	2016-06-04			-111.852				-15.094				-111.852	-15.094
WSC17-167	20	NL	03OE010	2017-06-08			-106.371				-14.4226				-106.371	-14.4226
WSC18-362	23	NL	03OE010	2018-06-08		no ice	-122.046	-122.085			-16.8565				-122.066	-16.8565	-113.43	-15.4577	0.0272857
WSC13-0712	6	NL	03OE011	2014-05-30		Direct (grab) method	-122.613				-16.3034				-122.613	-16.3034
WSC15-0542	12	NL	03OE011	2015-10-18			-93.8484				-12.0485				-93.8484	-12.0485
WSC16-315	15	NL	03OE011	2016-06-03			-110.747				-14.8815				-110.747	-14.8815
WSC17-170	20	NL	03OE011	2017-06-15			-109.854				-14.7211				-109.854	-14.7211
WSC18-366	23	NL	03OE011	2018-06-05			-123.204				-16.7944	-16.885			-123.204	-16.8397				0.0640507
WSC18-585	24	NL	03OE011	2019-05-30	16:00:00		-138.587				-18.2049				-138.587	-18.2049
WSC19-266	25	NL	03OE011	2019-07-26	14:35:00		-120.215				-15.8314				-120.215	-15.8314
WSC19-269	25	NL	03OE011	2019-09-29			-104.744				-13.6811				-104.744	-13.6811	-115.476	-15.314
WSC13-0144	3	NL	03PB002	2013-07-28	15:30:00		-108.782				-14.2824				-108.782	-14.2824
WSC13-0177	3	NL	03PB002	2013-10-01			-106.678				-13.8122				-106.678	-13.8122
WSC13-0920	7	NL	03PB002	2014-10-08			-108.126				-14.1034				-108.126	-14.1034
WSC15-0123	10	NL	03PB002	2015-06-08			-123.096				-16.5651				-123.096	-16.5651
WSC16-319	15	NL	03PB002	2016-06-13			-119.054				-15.9173				-119.054	-15.9173
WSC16-669	17	NL	03PB002	2016-10-05			-109.154				-14.4577				-109.154	-14.4577
WSC17-351	21	NL	03PB002	2017-10-17			-107.869	-108.337			-14.2477				-108.103	-14.2477			0.330944
WSC18-584	24	NL	03PB002	2019-06-01	16:30:00		-126.738				-17.087	-17.0115	-17.0483	-17.0056	-126.738	-17.0381				0.0376803
WSC19-268	25	NL	03PB002	2019-07-26	09:20:00		-122.211				-16.3116				-122.211	-16.3116
WSC19-270	25	NL	03PB002	2019-09-25			-115.067				-15.315				-115.067	-15.315	-114.701	-15.205
WSC13-0179	3	NL	03QC001	2013-10-07			-92.4704				-12.7259				-92.4704	-12.7259
WSC15-0122	10	NL	03QC001	2015-06-03			-119.386				-16.3331				-119.386	-16.3331
WSC15-0544	12	NL	03QC001	2015-10-15			-97.8523				-13.0962				-97.8523	-13.0962
WSC16-201	13	NL	03QC001	2016-03-18	10:00:00		-104.214	-104.458			-14.2743				-104.336	-14.2743			0.172984
WSC16-312	15	NL	03QC001	2016-06-03			-115.607				-15.9058				-115.607	-15.9058
WSC16-666	17	NL	03QC001	2016-10-06			-96.1776				-12.927				-96.1776	-12.927
WSC17-165	20	NL	03QC001	2017-06-06			-108.813				-14.9937				-108.813	-14.9937
WSC17-354	21	NL	03QC001	2017-10-19			-92.397				-12.4634				-92.397	-12.4634
WSC18-578	24	NL	03QC001	2018-09-30			-92.7209				-12.4075				-92.7209	-12.4075
WSC18-581	24	NL	03QC001	2019-06-05	12:10:00		-122.851				-16.7233				-122.851	-16.7233
WSC19-271	25	NL	03QC001	2019-09-28			-99.7436				-13.4663				-99.7436	-13.4663	-103.85	-14.1197
WSC13-0176	3	NL	03QC002	2013-10-07			-84.1336	-83.8906			-11.7305				-84.0121	-11.7305			0.171819
WSC13-0557	4	NL	03QC002	2014-03-19	11:21:00	100% ice	-91.0042				-12.7871				-91.0042	-12.7871
WSC13-0709	6	NL	03QC002	2014-05-29		Direct (grab) method	-109.193				-15.1252				-109.193	-15.1252
WSC13-0924	7	NL	03QC002	2014-09-30			-86.0315				-11.7079				-86.0315	-11.7079
WSC13-0922	7	NL	03QC002	2014-10-01			-92.3108	-91.9298			-12.3422				-92.1203	-12.3422			0.269448
WSC15-0125	10	NL	03QC002	2015-06-02			-109.141				-15.046				-109.141	-15.046
WSC15-0543	12	NL	03QC002	2015-10-16			-96.3617				-13.5242				-96.3617	-13.5242
WSC16-200	13	NL	03QC002	2016-03-11			-114.367				-16.3424				-114.367	-16.3424
WSC16-667	17	NL	03QC002	2016-10-06			-90.402				-12.6002	-12.4697			-90.402	-12.5349				0.0922495
WSC17-166	20	NL	03QC002	2017-06-06			-101.927				-14.184				-101.927	-14.184
WSC17-356	21	NL	03QC002	2017-10-19			-89.1924				-12.2478				-89.1924	-12.2478
WSC18-361	23	NL	03QC002	2018-06-06			-106.803				-14.9009				-106.803	-14.9009
WSC18-580	24	NL	03QC002	2019-06-05			-117.957				-15.8147				-117.957	-15.8147
WSC19-273	25	NL	03QC002	2019-09-28			-94.067				-12.9554				-94.067	-12.9554	-98.7557	-13.6602			147	19
WSC13-0063	2	MB	04AB001	2013-06-11			-118.179				-15.0756				-118.179	-15.0756
WSC15-0083	10	MB	04AB001	2015-01-20			-102.611				-12.5394				-102.611	-12.5394
WSC15-0093	10	MB	04AB001	2015-01-20			-102.333				-12.3796				-102.333	-12.3796
WSC15-0094	10	MB	04AB001	2015-01-20			-102.33	-102.676			-12.2929				-102.503	-12.2929			0.245043
WSC15-0184	10	MB	04AB001	2015-04-08		Ice cover	-102.213				-12.2396				-102.213	-12.2396
WSC15-0189	10	MB	04AB001	2015-06-24			-108.889				-13.2865				-108.889	-13.2865
WSC16-744	17	MB	04AB001	2016-03-04		ice	-100.854	-100.591			-12.2319				-100.723	-12.2319			0.186087
WSC16-740	17	MB	04AB001	2016-04-22		ice	-102.082				-12.3382				-102.082	-12.3382
WSC17-503	21	MB	04AB001	2016-09-21			-97.6514	-96.8857			-11.5735				-97.2686	-11.5735			0.541404
WSC17-510	21	MB	04AB001	2017-01-11		ice	-97.7982				-11.9749				-97.7982	-11.9749
WSC18-193	23	MB	04AB001	2017-05-25		ice	-117.897	-118.779	-118.278		-15.1327				-118.318	-15.1327			0.442208
WSC18-346	23	MB	04AB001	2017-05-25		no ice	-119.085				-15.2208				-119.085	-15.2208
WSC18-309	23	MB	04AB001	2018-02-08		ice	-100.827				-12.1673				-100.827	-12.1673
WSC18-325	23	MB	04AB001	2018-02-08		ice	-102.079				-12.2442				-102.079	-12.2442
WSC18-324	23	MB	04AB001	2018-04-04		ice	-100.703				-11.9071				-100.703	-11.9071
WSC18-431	23	MB	04AB001	2018-04-04		ice	-99.0666				-12.0187	-12.0241			-99.0666	-12.0214				0.00380994
WSC19-043	25	MB	04AB001	2018-06-14			-103.88				-12.3554				-103.88	-12.3554
WSC19-050	25	MB	04AB001	2018-06-14			-103.273				-12.452				-103.273	-12.452
WSC19-051	25	MB	04AB001	2018-10-02			-104.31				-13.1264				-104.31	-13.1264
WSC19-057	25	MB	04AB001	2018-10-02			-104.071				-13.0697				-104.071	-13.0697
WSC19-189	25	MB	04AB001	2019-02-13		ice	-99.9267				-11.7439				-99.9267	-11.7439
WSC19-217	25	MB	04AB001	2019-02-13		ice	-99.2018				-11.8886				-99.2018	-11.8886
WSC19-201	25	MB	04AB001	2019-03-28		ice	-98.5923				-11.7125				-98.5923	-11.7125
WSC19-251	25	MB	04AB001	2019-03-28		ice	-98.1962				-11.7144				-98.1962	-11.7144
WSC19-196	25	MB	04AB001	2019-03-29		no ice	-107.709	-108.152	-108.167	-107.886	-13.0401				-107.979	-13.0401			0.22083
WSC19-184	25	MB	04AB001	2019-05-29			-108.408	-108.637	-108.869		-13.1007	-13.0432			-108.638	-13.072	-103.952	-12.6462	0.230351	0.040634
WSC13-0650	6	MB	04AC004	2014-03-18			-91.7895				-12.6473				-91.7895	-12.6473
WSC13-1397	9	MB	04AC004	2015-03-27			-89.1546				-12.3656				-89.1546	-12.3656
WSC16-456	15	MB	04AC004	2015-09-29			-84.4719				-11.2425				-84.4719	-11.2425
WSC16-443	15	MB	04AC004	2016-03-15			-89.0927				-12.2872				-89.0927	-12.2872
WSC17-147	20	MB	04AC004	2016-07-09			-94.3286				-12.9212				-94.3286	-12.9212
WSC18-290	23	MB	04AC004	2017-09-17			-84.1524				-11.2276				-84.1524	-11.2276	-88.8316	-12.1153
WSC13-0061	2	MB	04AD002	2013-06-12			-105.043				-12.9585				-105.043	-12.9585
WSC13-0611	5	MB	04AD002	2013-12-18		ice	-96.7086				-11.6044				-96.7086	-11.6044
WSC13-0800	6	MB	04AD002	2014-02-19		ice	-96.9676				-11.8587	-11.7621			-96.9676	-11.8104				0.0682791
WSC13-0801	6	MB	04AD002	2014-04-22		ice	-97.41				-11.7986				-97.41	-11.7986
WSC13-1187	8	MB	04AD002	2014-08-12		no ice	-98.5796				-11.6223				-98.5796	-11.6223
WSC15-0101	10	MB	04AD002	2015-01-19		Ice cover	-99.8717				-11.9525				-99.8717	-11.9525
WSC15-0113	10	MB	04AD002	2015-01-19		Ice cover	-99.2031				-12.034	-11.9555	-12.0098		-99.2031	-11.9998				0.0401813
WSC15-0185	10	MB	04AD002	2015-04-07		Ice cover	-99.9682				-11.9374				-99.9682	-11.9374
WSC15-0216	10	MB	04AD002	2015-06-24			-104.837				-12.6175				-104.837	-12.6175
WSC16-063	12	MB	04AD002	2015-09-23			-99.4935				-12.0069				-99.4935	-12.0069
WSC16-747	17	MB	04AD002	2016-03-03		ice	-98.4593				-11.9792				-98.4593	-11.9792
WSC16-721	17	MB	04AD002	2016-04-22		ice	-101.511				-11.8454				-101.511	-11.8454
WSC17-499	21	MB	04AD002	2016-09-21			-95.1966				-11.388				-95.1966	-11.388
WSC17-498	21	MB	04AD002	2016-11-04			-98.5787				-11.9741				-98.5787	-11.9741
WSC17-511	21	MB	04AD002	2017-01-10		ice	-96.9772				-11.6338				-96.9772	-11.6338
WSC17-565	22	MB	04AD002	2017-01-10		ice	-96.6409				-11.7039				-96.6409	-11.7039
WSC18-330	23	MB	04AD002	2017-05-25		open	-106.37				-13.0329				-106.37	-13.0329
WSC18-344	23	MB	04AD002	2017-05-25		open	-106.054				-13.0609				-106.054	-13.0609
WSC18-347	23	MB	04AD002	2017-10-04		open	-95.0573				-11.2056				-95.0573	-11.2056
WSC18-438	23	MB	04AD002	2017-10-04		open	-94.5724				-11.3075	-11.1761			-94.5724	-11.2418				0.0929352
WSC18-322	23	MB	04AD002	2018-04-04		ice	-98.3927				-11.5404				-98.3927	-11.5404
WSC18-326	23	MB	04AD002	2018-04-04		ice	-98.2008				-11.52				-98.2008	-11.52
WSC19-078	25	MB	04AD002	2018-06-14			-100.107				-12.0075				-100.107	-12.0075
WSC19-052	25	MB	04AD002	2018-10-02			-98.053				-11.679				-98.053	-11.679
WSC19-061	25	MB	04AD002	2018-10-02			-97.832				-11.729				-97.832	-11.729
WSC19-211	25	MB	04AD002	2019-02-12		ice	-97.4877				-11.5942				-97.4877	-11.5942
WSC19-250	25	MB	04AD002	2019-02-12		ice	-96.8298				-11.606				-96.8298	-11.606
WSC19-195	25	MB	04AD002	2019-03-28		ice	-96.9448				-11.5712				-96.9448	-11.5712
WSC19-199	25	MB	04AD002	2019-03-28		ice	-97.216				-11.5193	-11.522			-97.216	-11.5206				0.00190714
WSC19-222	25	MB	04AD002	2019-05-29		no ice	-106.077				-13.074				-106.077	-13.074
WSC19-231	25	MB	04AD002	2019-05-29		no ice	-106.746				-13.1624				-106.746	-13.1624
WSC19-072	25	MB	04AD002	2019-06-14			-100.636				-11.9167				-100.636	-11.9167	-99.4382	-11.9467
WSC13-0232	3	ON	04CA002	2013-10-02	13:20:00		-97.2941				-11.7128				-97.2941	-11.7128
WSC15-0068	9	ON	04CA002	2015-05-26			-116.717				-14.8652				-116.717	-14.8652
WSC15-0404	11	ON	04CA002	2015-09-28			-101.558				-12.3799				-101.558	-12.3799
WSC16-196	13	ON	04CA002	2016-03-15			-102.561				-12.8695	-12.7815			-102.561	-12.8255				0.0622095
WSC16-654	17	ON	04CA002	2016-10-05			-94.0861				-11.7204				-94.0861	-11.7204
WSC17-371	21	ON	04CA002	2017-05-31			-102.795				-13.1967				-102.795	-13.1967
WSC17-369	21	ON	04CA002	2017-10-03			-92.7263				-11.3828				-92.7263	-11.3828
WSC18-175	23	ON	04CA002	2018-06-19			-102.492				-12.876				-102.492	-12.876	-101.279	-12.6199
WSC13-0236	3	ON	04CB001	2013-10-02	16:30:00		-92.1992	-91.6748	-91.9323	-91.9912	-11.128				-91.9494	-11.128			0.215902
WSC13-0723	6	ON	04CB001	2014-06-18		open water	-117.589				-15.3027				-117.589	-15.3027
WSC15-0066	9	ON	04CB001	2015-05-26			-118.302				-15.329				-118.302	-15.329
WSC16-192	13	ON	04CB001	2016-03-15			-102.931				-12.8837				-102.931	-12.8837
WSC16-660	17	ON	04CB001	2016-05-30			-92.1004				-11.3445				-92.1004	-11.3445
WSC16-659	17	ON	04CB001	2016-10-05			-92.3735				-11.5436				-92.3735	-11.5436
WSC17-366	21	ON	04CB001	2017-05-31			-103.277				-13.4724				-103.277	-13.4724
WSC18-176	23	ON	04CB001	2018-06-19			-101.644				-13.0646				-101.644	-13.0646	-102.521	-13.0086
WSC13-1420	9	ON	04DA001	2014-08-21	17:00:00	PIPE	-104.891				-12.9109				-104.891	-12.9109
WSC15-0067	9	ON	04DA001	2015-06-01			-119.218				-15.6668				-119.218	-15.6668
WSC16-189	13	ON	04DA001	2016-03-10		ice	-100.817				-13.3704				-100.817	-13.3704
WSC16-657	17	ON	04DA001	2016-09-20			-89.2523				-11.5078				-89.2523	-11.5078
WSC17-361	21	ON	04DA001	2017-09-14			-96.6347				-11.8585	-12.0051			-96.6347	-11.9318				0.103667
WSC18-173	23	ON	04DA001	2018-03-22		ice	-100.143				-12.707				-100.143	-12.707
WSC18-172	23	ON	04DA001	2018-07-23			-96.1108				-11.9499				-96.1108	-11.9499	-101.01	-12.8635
WSC13-0720	6	ON	04DB001	2014-06-25		open water	-114.522				-14.5202				-114.522	-14.5202
WSC13-1418	9	ON	04DB001	2015-03-24		ice cover	-109.369				-13.5783				-109.369	-13.5783
WSC15-0069	9	ON	04DB001	2015-06-02			-117.673	-117.507			-15.0863				-117.59	-15.0863			0.116962
WSC15-0405	11	ON	04DB001	2015-09-16		open	-106.448				-13.1007				-106.448	-13.1007
WSC16-190	13	ON	04DB001	2016-03-08		ice	-104.107				-13.3289				-104.107	-13.3289
WSC16-658	17	ON	04DB001	2016-06-23			-102.45				-13.1218				-102.45	-13.1218
WSC16-655	17	ON	04DB001	2016-09-22			-96.4204				-11.8521				-96.4204	-11.8521
WSC17-362	21	ON	04DB001	2017-03-28			-100.195				-12.7637				-100.195	-12.7637
WSC18-180	23	ON	04DB001	2018-03-21		ice	-96.7646				-11.9386				-96.7646	-11.9386
WSC18-174	23	ON	04DB001	2018-07-24			-102.342				-12.5156				-102.342	-12.5156
WSC13-1425	9	ON	04DB001	unknown date	19:50:00	open water	-110.756				-13.5572				-110.756	-13.5572	-105.542	-13.2149
WSC13-0724	6	ON	04DC001	2014-06-25		open water	-109.691				-13.8861				-109.691	-13.8861
WSC13-1422	9	ON	04DC001	2014-08-20		open water	-104.736				-12.7587				-104.736	-12.7587
WSC13-1421	9	ON	04DC001	2015-03-24		ice cover	-108.659				-13.4893				-108.659	-13.4893
WSC15-0065	9	ON	04DC001	2015-06-02			-114.755				-14.8162				-114.755	-14.8162
WSC16-661	17	ON	04DC001	2016-06-23			-98.1288				-12.5331				-98.1288	-12.5331
WSC16-665	17	ON	04DC001	2016-09-22			-92.5396				-11.6009				-92.5396	-11.6009
WSC17-358	21	ON	04DC001	2017-06-06			-104.933				-13.7673				-104.933	-13.7673
WSC17-368	21	ON	04DC001	2017-09-13			-96.7535				-12.0939				-96.7535	-12.0939
WSC18-179	23	ON	04DC001	2018-03-21		ice	-97.9813				-12.2432				-97.9813	-12.2432
WSC18-178	23	ON	04DC001	2018-07-24			-94.9129				-11.752				-94.9129	-11.752	-102.309	-12.8941
WSC13-0237	3	ON	04FA001	2013-10-04	08:51:00		-86.8543				-10.7654				-86.8543	-10.7654
WSC16-194	13	ON	04FA001	2016-03-17			-98.117				-12.6508				-98.117	-12.6508
WSC17-365	21	ON	04FA001	2017-05-16			-84.7481				-10.8469				-84.7481	-10.8469
WSC17-367	21	ON	04FA001	2017-09-27			-87.9779				-10.8694				-87.9779	-10.8694	-89.4243	-11.2831
WSC13-0155	3	ON	04FC001	2013-08-20	16:30:00		-100.704				-12.7672				-100.704	-12.7672
WSC13-0593	4	ON	04FC001	2014-03-05	18:00:00	ice	-96.4812				-12.2408				-96.4812	-12.2408
WSC13-0633	6	ON	04FC001	2014-06-01	12:30:00		-116.77				-15.2815				-116.77	-15.2815
WSC15-0037	9	ON	04FC001	2015-05-26	16:05:00		-121.33	-121.175			-16.1148				-121.253	-16.1148			0.110005
WSC16-181	13	ON	04FC001	2016-03-09	09:30:00		-100.723	-101.053			-13.2421				-100.888	-13.2421			0.233361
WSC16-600	16	ON	04FC001	2016-06-01	14:00:00		-101.619				-13.3447				-101.619	-13.3447
WSC17-299	20	ON	04FC001	2017-06-07	08:30:00		-104.7				-13.9702				-104.7	-13.9702
WSC17-373	21	ON	04FC001	2017-09-14			-91.6679				-11.3034				-91.6679	-11.3034
WSC18-146	23	ON	04FC001	2018-06-07	15:15:00		-105.941				-13.8454				-105.941	-13.8454
WSC18-636	25	ON	04FC001	2019-09-11	11:30:00		-101.341				-12.8428				-101.341	-12.8428	-104.137	-13.4953
WSC13-0718	6	ON	04GA002	2014-06-17		open water	-94.5147				-11.7487				-94.5147	-11.7487
WSC15-0403	11	ON	04GA002	2015-09-30			-90.0436				-10.754				-90.0436	-10.754
WSC16-197	13	ON	04GA002	2016-03-17			-94.51				-11.7852				-94.51	-11.7852
WSC16-662	17	ON	04GA002	2016-10-06			-101.658	-102.039			-12.7562				-101.848	-12.7562	-95.2291	-11.761	0.269335
WSC13-0719	6	ON	04GB004	2014-06-16		open water	-96.8374				-12.6128				-96.8374	-12.6128
WSC13-1424	9	ON	04GB004	2015-03-27		ice cover	-93.0261				-11.6159				-93.0261	-11.6159
WSC15-0064	9	ON	04GB004	2015-06-04			-99.3351				-12.6426				-99.3351	-12.6426
WSC16-191	13	ON	04GB004	2016-03-11		ice	-92.3052				-11.7584				-92.3052	-11.7584
WSC16-656	17	ON	04GB004	2016-06-23			-90.4797				-11.6285				-90.4797	-11.6285
WSC16-663	17	ON	04GB004	2016-09-23			-84.5059				-10.5613				-84.5059	-10.5613
WSC17-363	21	ON	04GB004	2017-03-31			-95.4015	-95.6385			-12.4593				-95.52	-12.4593			0.167589
WSC17-360	21	ON	04GB004	2017-06-07			-91.7543				-11.802				-91.7543	-11.802	-92.9705	-11.8851
WSC13-1423	9	ON	04GC002	2015-03-26		ice cover	-92.9599				-11.4868				-92.9599	-11.4868
WSC17-370	21	ON	04GC002	2017-03-30			-97.0401				-12.6056				-97.0401	-12.6056
WSC17-359	21	ON	04GC002	2017-06-08			-95.8632				-12.4329				-95.8632	-12.4329
WSC18-177	23	ON	04GC002	2018-03-19		ice	-86.4477				-10.4967				-86.4477	-10.4967
WSC16-664	17	ON	04GC002	??? 2016			-91.6776				-11.7946				-91.6776	-11.7946	-92.7977	-11.7633
WSC13-0153	3	ON	04HA001	2013-08-15	15:15:00		-95.3774				-12.1376				-95.3774	-12.1376
WSC13-0592	4	ON	04HA001	2014-03-09	10:00:00	ice	-92.4109				-11.7462				-92.4109	-11.7462
WSC13-0634	6	ON	04HA001	2014-05-28	11:15:00		-112.019				-15.0154				-112.019	-15.0154
WSC13-0929	7	ON	04HA001	2014-08-12	12:15:00		-94.429				-11.8737				-94.429	-11.8737
WSC13-0934	7	ON	04HA001	2014-09-29	11:00:00		-91.4049	-90.7298			-11.8057				-91.0673	-11.8057			0.477349
WSC15-0034	9	ON	04HA001	2015-05-21	09:05:00		-113.289				-15.0806				-113.289	-15.0806
WSC15-0305	11	ON	04HA001	2015-09-02	11:50:00		-94.6289				-12.037				-94.6289	-12.037
WSC16-178	13	ON	04HA001	2016-03-01	10:35:00	100% ice	-97.2013				-12.5908				-97.2013	-12.5908
WSC16-601	16	ON	04HA001	2016-09-12	13:00:00		-87.0755				-11.3141				-87.0755	-11.3141
WSC17-291	20	ON	04HA001	2017-06-01	10:23:00		-100.851				-13.7917				-100.851	-13.7917
WSC17-375	21	ON	04HA001	2017-09-12	12:15:00		-86.4513	-86.4585			-10.8135	-10.8464	-10.8568	-10.9172	-86.4549	-10.8585			0.0051457	0.0432551
WSC18-153	23	ON	04HA001	2018-03-06	10:37:00	100% ice cover	-91.0349				-11.6736				-91.0349	-11.6736
WSC18-147	23	ON	04HA001	2018-05-29	08:24:00		-108.329				-14.3412				-108.329	-14.3412
WSC18-570	24	ON	04HA001	2019-03-19	10:50:00	100% ice	-98.686				-12.9537	-12.9461			-98.686	-12.9499				0.00535144
WSC18-634	25	ON	04HA001	2019-05-28	09:37:00		-118.375				-15.5919				-118.375	-15.5919
WSC18-635	25	ON	04HA001	2019-09-17	10:13:00		-97.1906				-12.1597				-97.1906	-12.1597	-98.6513	-12.8105
WSC13-0151	3	ON	04JF001	2013-08-14	12:45:00		-89.9752				-11.5394				-89.9752	-11.5394
WSC13-0637	6	ON	04JF001	2014-05-30	11:00:00		-112.19				-15.0202	-15.0531			-112.19	-15.0367				0.0232202
WSC13-0932	7	ON	04JF001	2014-08-14	09:55:00		-97.762				-12.6299				-97.762	-12.6299
WSC13-0933	7	ON	04JF001	2014-10-01	10:25:00		-92.9587				-11.7489				-92.9587	-11.7489
WSC15-0036	9	ON	04JF001	2015-05-20	13:40:00		-108.45				-14.5349				-108.45	-14.5349
WSC15-0306	11	ON	04JF001	2015-09-16	12:22:00		-92.2119				-11.4851				-92.2119	-11.4851
WSC16-187	13	ON	04JF001	2016-03-02	13:58:00	100% ice	-94.44				-12.3015				-94.44	-12.3015
WSC16-603	16	ON	04JF001	2016-09-11	15:15:00		-86.8926				-10.886	-10.8381			-86.8926	-10.8621				0.0338794
WSC18-155	23	ON	04JF001	2018-03-07	12:40:00		-107.452				-14.1644				-107.452	-14.1644
WSC18-563	24	ON	04JF001	2019-03-21	12:28:00	100% ice	-97.3569				-12.2992				-97.3569	-12.2992
WSC19-007	25	ON	04JF001	2019-05-29	12:02:00		-113.068				-14.9011				-113.068	-14.9011
WSC18-638	25	ON	04JF001	2019-09-18	11:53:00		-95.3075				-11.9846				-95.3075	-11.9846	-99.0055	-12.7906
WSC13-0154	3	ON	04JG001	2013-08-14	15:30:00		-90.6943				-12.2831				-90.6943	-12.2831
WSC13-0590	4	ON	04JG001	2014-03-09	16:40:00	ice	-88.862				-11.8884				-88.862	-11.8884
WSC13-0632	6	ON	04JG001	2014-05-30	14:10:00		-110.841				-15.0295				-110.841	-15.0295
WSC13-0928	7	ON	04JG001	2014-08-14	13:20:00		-94.5209				-12.5533				-94.5209	-12.5533
WSC13-0931	7	ON	04JG001	2014-10-01	12:10:00		-91.4645				-12.4631				-91.4645	-12.4631
WSC13-1415	9	ON	04JG001	2015-03-11	11:30:00		-93.6075				-12.5633				-93.6075	-12.5633
WSC15-0035	9	ON	04JG001	2015-05-20	10:20:00		-109.102				-14.9349				-109.102	-14.9349
WSC15-0311	11	ON	04JG001	2015-09-15	14:32:00		-88.4842				-11.5273				-88.4842	-11.5273
WSC16-188	13	ON	04JG001	2016-03-01	14:50:00	100% ice	-92.3296				-12.2118				-92.3296	-12.2118
WSC16-773	18	ON	04JG001	2016-10-26	13:03:00		-85.3965				-11.567				-85.3965	-11.567
WSC17-285	20	ON	04JG001	2017-03-01	11:25:00		-93.7217				-12.8093				-93.7217	-12.8093
WSC17-377	21	ON	04JG001	2017-09-14	12:54:00		-83.2438				-10.9144				-83.2438	-10.9144
WSC18-160	23	ON	04JG001	2018-03-06	13:56:00	100% ice	-85.5382	-85.7222	-84.9297	-84.963	-11.2896				-85.2883	-11.2896			0.402111
WSC18-158	23	ON	04JG001	2018-05-29	11:32:00		-95.6782				-13.1099				-95.6782	-13.1099
WSC18-565	24	ON	04JG001	2019-03-19	14:26:00	100% ice	-94.517				-12.2333				-94.517	-12.2333
WSC18-632	25	ON	04JG001	2019-09-17	13:24:00		-93.4376				-12.2893	-12.1805	-12.2576	-12.294	-93.4376	-12.2554	-93.1993	-12.4771		0.0524329
WSC13-0591	4	ON	04LA002	2014-03-13	08:00:00	ice	-85.2432				-11.2481				-85.2432	-11.2481
WSC15-0032	9	ON	04LA002	2015-05-05	16:15:00		-104.583				-14.3054	-14.42	-14.3673	-14.4568	-104.583	-14.3874				0.0658503
WSC16-173	13	ON	04LA002	2015-10-20	08:00:00		-87.0482				-11.314				-87.0482	-11.314
WSC16-174	13	ON	04LA002	2015-11-17	16:45:00		-85.0577				-11.1885				-85.0577	-11.1885
WSC16-604	16	ON	04LA002	2016-05-10	13:30:00		-99.192				-13.5479				-99.192	-13.5479
WSC16-766	18	ON	04LA002	no date		ice	-82.4644				-10.8424	-10.6359	-10.6394		-82.4644	-10.7059	-90.5981	-12.0653		0.118229
WSC13-0152	3	ON	04LD001	2013-07-22	15:00:00		-81.5758				-11.0416				-81.5758	-11.0416
WSC13-0469	3	ON	04LD001	2014-01-07	16:45:00		-86.291				-11.8277				-86.291	-11.8277
WSC13-0589	4	ON	04LD001	2014-03-10	15:15:00	ice	-86.0429				-11.4703				-86.0429	-11.4703
WSC13-0930	7	ON	04LD001	2014-07-17	10:45:00		-90.5857				-12.389				-90.5857	-12.389
WSC13-1411	9	ON	04LD001	2014-11-05	15:15:00		-87.3468				-11.8896				-87.3468	-11.8896
WSC13-1413	9	ON	04LD001	2015-02-04	15:20:00		-89.3794				-12.0498				-89.3794	-12.0498
WSC13-1417	9	ON	04LD001	2015-03-23	12:10:00		-89.7845	-89.8683			-12.1011				-89.8264	-12.1011			0.059266
WSC15-0039	9	ON	04LD001	2015-05-06	11:05:00		-112.731				-15.5364	-15.718			-112.731	-15.6272				0.128432
WSC15-0314	11	ON	04LD001	2015-09-17	12:50:00		-83.8723				-10.7758	-10.5173			-83.8723	-10.6465				0.182803
WSC16-186	13	ON	04LD001	2016-02-29	15:07:00	100% ice	-87.6878				-11.8266				-87.6878	-11.8266
WSC16-602	16	ON	04LD001	2016-05-16	09:15:00		-102.329				-13.888				-102.329	-13.888
WSC16-767	18	ON	04LD001	2016-10-24	13:02:00		-77.1934				-10.6673				-77.1934	-10.6673
WSC16-768	18	ON	04LD001	2017-01-16	14:57:00	ice	-81.0691				-10.6889				-81.0691	-10.6889
WSC17-283	20	ON	04LD001	2017-02-27	10:15:00		-80.7043				-10.8888				-80.7043	-10.8888
WSC17-284	20	ON	04LD001	2017-05-29	13:34:00		-86.2977				-12.0731				-86.2977	-12.0731
WSC17-383	21	ON	04LD001	2017-08-03	06:50:00		-78.9276				-10.3488				-78.9276	-10.3488
WSC17-374	21	ON	04LD001	2017-09-28	12:43:00		-76.5037				-10.1549				-76.5037	-10.1549
WSC18-148	23	ON	04LD001	2018-01-15	13:55:00	100% ice cover	-81.5657	-82.1323			-11.0622				-81.849	-11.0622			0.400669
WSC18-159	23	ON	04LD001	2018-03-09	07:37:00	100% ice	-81.1319				-10.9288				-81.1319	-10.9288
WSC18-157	23	ON	04LD001	2018-05-28	13:14:00		-97.1265				-13.3474				-97.1265	-13.3474
WSC18-562	24	ON	04LD001	2018-08-14	13:39:00		-82.4278				-10.4007				-82.4278	-10.4007
WSC18-574	24	ON	04LD001	2019-01-14	14:23:00	ice	-79.6134				-10.8046				-79.6134	-10.8046
WSC18-568	24	ON	04LD001	2019-03-18	12:58	100% ice	-78.7262				-11.0491				-78.7262	-11.0491
WSC18-637	25	ON	04LD001	2019-05-27	13:45:00		-103.476	-103.294			-14.2951				-103.385	-14.2951			0.128174
WSC19-006	25	ON	04LD001	2019-07-31	09:05:00		-86.952				-11.491				-86.952	-11.491
WSC19-001	25	ON	04LD001	2019-09-20	07:14:00		-84.2245				-11.0764				-84.2245	-11.0764	-86.6846	-11.6936
WSC13-0156	3	ON	04LF001	2013-07-24	08:00:00		-78.8538				-10.6969				-78.8538	-10.6969
WSC13-0468	3	ON	04LF001	2014-01-09	11:45:00		-87.4076				-11.8798				-87.4076	-11.8798
WSC13-0594	4	ON	04LF001	2014-03-03	14:30:00	ice	-88.5605				-12.0824				-88.5605	-12.0824
WSC13-0635	6	ON	04LF001	2014-05-16	09:30:00		-115.324				-15.9826				-115.324	-15.9826
WSC13-0935	7	ON	04LF001	2014-07-17	08:15:00		-86.2796				-11.6777				-86.2796	-11.6777
WSC13-1410	9	ON	04LF001	2014-11-05	13:45:00		-88.1014				-12.1				-88.1014	-12.1
WSC13-1414	9	ON	04LF001	2015-02-04	14:20:00		-97.5732	-97.6457			-13.7289				-97.6095	-13.7289			0.0512689
WSC13-1409	9	ON	04LF001	2015-03-09	13:01:00		-90.4164				-12.2937	-12.2881	-12.3781	-12.3192	-90.4164	-12.3198				0.0411947
WSC15-0038	9	ON	04LF001	2015-05-06	08:08:00		-114.652				-15.8698				-114.652	-15.8698
WSC15-0310	11	ON	04LF001	2015-09-17	10:13:00		-88.999				-10.2939				-88.999	-10.2939
WSC16-177	13	ON	04LF001	2016-03-04	07:55:00	50% ice	-88.1938				-11.8108				-88.1938	-11.8108
WSC16-605	16	ON	04LF001	2016-05-20	10:20:00		-99.8915	-99.8916			-13.5658				-99.8915	-13.5658			0.000102062
WSC16-770	18	ON	04LF001	2016-10-27	07:10:00		-75.8319				-10.6706				-75.8319	-10.6706
WSC16-769	18	ON	04LF001	2017-01-18	10:15:00		-81.7166				-10.9433				-81.7166	-10.9433
WSC17-294	20	ON	04LF001	2017-03-02	10:46:00		-82.834				-11.2167				-82.834	-11.2167
WSC17-295	20	ON	04LF001	2017-05-30	10:27:00		-86.9012				-12.1341				-86.9012	-12.1341
WSC17-376	21	ON	04LF001	2017-08-02	13:45:00		-80.8021				-10.8175				-80.8021	-10.8175
WSC17-381	21	ON	04LF001	2017-09-28	06:37:00		-76.7296				-10.0651				-76.7296	-10.0651
WSC18-156	23	ON	04LF001	2018-01-17	12:12:00	20% ice	-84.0891				-11.5085	-11.4623			-84.0891	-11.4854				0.0326805
WSC18-161	23	ON	04LF001	2018-03-08	16:03:00		-83.6084				-11.3211				-83.6084	-11.3211
WSC18-566	24	ON	04LF001	2018-09-28	06:40:00		-77.4473				-9.41205				-77.4473	-9.41205
WSC18-564	24	ON	04LF001	2019-01-16	11:45:00		-85.589				-11.3929				-85.589	-11.3929
WSC18-573	24	ON	04LF001	2019-03-22	07:22:00		-91.9204				-12.447				-91.9204	-12.447
WSC18-633	25	ON	04LF001	2019-05-31	07:37:00		-102.846				-14.0927				-102.846	-14.0927
WSC18-629	25	ON	04LF001	2019-07-31	07:56:00		-85.9908				-11.3797				-85.9908	-11.3797
WSC18-628	25	ON	04LF001	2019-09-19	13:53:00		-81.9464				-10.5034				-81.9464	-10.5034	-88.5593	-11.9188
WSC15-0312	11	ON	04LG004	2015-05-20	16:15:00		-108.673				-14.9591				-108.673	-14.9591
WSC15-0315	11	ON	04LG004	2015-10-07	13:40:00		-80.0109				-10.4811				-80.0109	-10.4811
WSC16-180	13	ON	04LG004	2016-03-10	09:50:00		-93.7513				-12.599				-93.7513	-12.599
WSC16-607	16	ON	04LG004	2016-05-17	11:10:00		-103.299				-14.111				-103.299	-14.111
WSC16-606	16	ON	04LG004	2016-09-27	12:10:00		-87.5331				-11.7649				-87.5331	-11.7649
WSC17-288	20	ON	04LG004	2017-03-14	15:30:00		-91.6205				-12.3754				-91.6205	-12.3754
WSC17-293	20	ON	04LG004	2017-05-30	08:00:00	no ice	-94.3764				-13.1942				-94.3764	-13.1942
WSC19-004	25	ON	04LG004	2019-05-28	13:05:00		-112.737				-15.3955				-112.737	-15.3955	-96.5002	-13.11
WSC13-0150	3	ON	04LJ001	2013-07-22	17:30:00		-81.0935	-80.9887	-81.1372	-81.2288	-10.7897				-81.112	-10.7897			0.0997075
WSC13-0467	3	ON	04LJ001	2014-01-09	09:30:00		-87.524				-11.9225				-87.524	-11.9225
WSC15-0033	9	ON	04LJ001	2014-05-04	15:10:00		-116.903				-16.0772				-116.903	-16.0772
WSC13-0636	6	ON	04LJ001	2014-05-13	16:30:00		-117.355				-16.3189				-117.355	-16.3189
WSC13-1416	9	ON	04LJ001	2014-11-04	15:17:00		-89.9148				-12.4885	-12.4015			-89.9148	-12.445				0.0615145
WSC13-1412	9	ON	04LJ001	2015-02-04	11:45:00		-91.3711				-12.3959				-91.3711	-12.3959
WSC15-0307	11	ON	04LJ001	2015-09-17	06:59:00		-79.3852				-10.4044	-10.5919	-10.4171	-10.3991	-79.3852	-10.4531				0.0928286
WSC16-179	13	ON	04LJ001	2016-03-03	14:36:00	100% ice	-90.0808				-12.0315				-90.0808	-12.0315
WSC16-608	16	ON	04LJ001	2016-05-19	11:10:00		-98.5558				-13.3786				-98.5558	-13.3786
WSC16-772	18	ON	04LJ001	2016-10-25	07:45:00		-79.8226				-10.8197				-79.8226	-10.8197
WSC16-771	18	ON	04LJ001	2017-01-18	10:33:00	ice	-83.9975				-11.2292				-83.9975	-11.2292
WSC17-290	20	ON	04LJ001	2017-02-28	906		-92.2262				-12.2599				-92.2262	-12.2599
WSC17-287	20	ON	04LJ001	2017-05-31	14:52:00		-91.0429				-12.5632	-12.5571			-91.0429	-12.5602				0.00433137
WSC17-379	21	ON	04LJ001	2017-08-02	12:26:00		-83.2246				-10.7211				-83.2246	-10.7211
WSC17-382	21	ON	04LJ001	2017-09-27	13:31:00		-79.3637				-10.363	-10.2196			-79.3637	-10.2913				0.101397
WSC18-154	23	ON	04LJ001	2018-03-07	15:15:00	100% ice cover	-84.2609				-11.238				-84.2609	-11.238
WSC18-569	24	ON	04LJ001	2018-08-16	09:16:00		-79.2982				-10.0728				-79.2982	-10.0728
WSC18-567	24	ON	04LJ001	2019-03-20	14:34:00	100% ice	-109.846				-15.3489				-109.846	-15.3489
WSC18-639	25	ON	04LJ001	2019-05-30	14:18:00		-107.174				-14.6921				-107.174	-14.6921
WSC18-630	25	ON	04LJ001	2019-07-30	15:31:00		-86.5609				-11.2329				-86.5609	-11.2329
WSC19-002	25	ON	04LJ001	2019-09-19	08:10:00		-85.6099				-11.0751	-11.1617			-85.6099	-11.1184	-91.1728	-12.257		0.0611936
WSC15-0313	11	ON	04LM001	2015-05-21	11:15:00		-108.978				-14.8583				-108.978	-14.8583
WSC15-0309	11	ON	04LM001	2015-10-08	11:50:00		-80.067				-10.1572				-80.067	-10.1572
WSC16-183	13	ON	04LM001	2016-03-09	13:00:00		-91.7084				-12.3284				-91.7084	-12.3284
WSC16-609	16	ON	04LM001	2016-05-17	09:00:00		-103.614				-14.1094				-103.614	-14.1094
WSC16-610	16	ON	04LM001	2016-09-28	12:50:00		-87.6386				-11.9762				-87.6386	-11.9762
WSC17-286	20	ON	04LM001	2017-03-14	12:30:00		-91.8227	-92.4565	-92.0029		-12.5192				-92.094	-12.5192			0.326606
WSC19-005	25	ON	04LM001	2019-05-28	09:45:00		-114.571				-15.6022				-114.571	-15.6022	-96.953	-13.0787
WSC15-0304	11	ON	04ME003	2015-05-20	13:30:00		-107.871				-14.8895				-107.871	-14.8895
WSC15-0316	11	ON	04ME003	2015-10-06	12:30:00		-88.3593				-11.5967				-88.3593	-11.5967
WSC16-612	16	ON	04ME003	2016-05-18	14:30:00		-106.956				-14.6581				-106.956	-14.6581
WSC16-611	16	ON	04ME003	2016-09-27	09:00:00		-84.4054				-11.3869	-11.3881	-11.3829		-84.4054	-11.386				0.0026993
WSC17-297	20	ON	04ME003	2017-03-13	16:49:00	80% ice	-83.1716				-10.9826				-83.1716	-10.9826
WSC17-296	20	ON	04ME003	2017-05-30	09:00:00	no ice	-92.6916				-13.0527				-92.6916	-13.0527
WSC19-008	25	ON	04ME003	2019-05-27	16:15:00		-112.039	-111.901	-113.713		-15.3394				-112.551	-15.3394	-96.5722	-13.1293	1.00869
WSC15-0308	11	ON	04MF001	2015-10-07	15:30:00		-85.7161				-11.0499				-85.7161	-11.0499
WSC16-182	13	ON	04MF001	2016-03-10	16:30:00		-100.912				-13.7287				-100.912	-13.7287
WSC16-613	16	ON	04MF001	2016-05-18	11:15:00		-110.558				-15.0315				-110.558	-15.0315
WSC16-614	16	ON	04MF001	2016-09-27	14:20:00		-89.1489				-12.2194				-89.1489	-12.2194
WSC17-292	20	ON	04MF001	2017-05-29		no ice	-102.888				-14.3225				-102.888	-14.3225
WSC19-003	25	ON	04MF001	2019-05-28	13:15:00		-119.268				-16.2851				-119.268	-16.2851	-101.415	-13.7729
WSC17-148	20	QC	04NA005	2017-03-07	08:30:00		-102.002				-14.2527				-102.002	-14.2527	-102.002	-14.2527			291	25
WSC13-1110	7	AB	05AC003?	2014-09-10	04:45:00	code unclear	-143.191				-16.7366	-16.557			-143.191	-16.6468	-143.191	-16.6468		0.126971
WSC13-0329	3	AB	05AG006	2013-05-29	10:15:00		-134.559				-17.6695	-17.5739			-134.559	-17.6217				0.0675971
WSC13-0322	3	AB	05AG006	2013-07-04	11:00:00		-130.093				-17.0562				-130.093	-17.0562
WSC13-0319	3	AB	05AG006	2013-07-25			-127.201				-16.151				-127.201	-16.151
WSC13-0364	3	AB	05AG006	2013-08-27	08:00:00		-128.969				-16.3576				-128.969	-16.3576
WSC13-0361	3	AB	05AG006	2013-09-25	12:30:00		-127.258				-16.1761				-127.258	-16.1761
WSC13-0356	3	AB	05AG006	2013-10-30	12:15:00		-131.347				-16.6358				-131.347	-16.6358
WSC13-1091	7	AB	05AG006	2013-12-11	10:45:00	ice	-134.786				-17.3218				-134.786	-17.3218
WSC13-1117	7	AB	05AG006	2014-01-09	09:30:00	ice	-133.514				-17.283				-133.514	-17.283
WSC13-1047	7	AB	05AG006	2014-02-05	14:00:00	ice	-135.06				-17.4405				-135.06	-17.4405
WSC13-1130	7	AB	05AG006	2014-03-04	10:45:00	ice	-136.268	-135.888			-17.7517				-136.078	-17.7517			0.268554
WSC13-1115	7	AB	05AG006	2014-04-29	11:00:00		-134.726				-17.2825				-134.726	-17.2825
WSC13-1054	7	AB	05AG006	2014-05-29	11:00:00		-133.864				-17.3814				-133.864	-17.3814
WSC13-1120	7	AB	05AG006	2014-06-25			-134.444				-17.4881				-134.444	-17.4881
WSC15-0511	12	AB	05AG006	2015-02-04	10:30:00		-134.2				-17.3539				-134.2	-17.3539
WSC15-0429	12	AB	05AG006	2015-03-26		no ice	-133.221				-17.2423				-133.221	-17.2423
WSC15-0437	12	AB	05AG006	2015-04-29	08:00:00	open water	-131.253				-16.6655				-131.253	-16.6655
WSC15-0512	12	AB	05AG006	2015-07-21	13:00:00		-126.793				-16.0781				-126.793	-16.0781
WSC15-0513	12	AB	05AG006	2015-08-26	12:00:00		-126.035				-15.9103				-126.035	-15.9103
WSC15-0598	12	AB	05AG006	2015-09-29	11:00:00		-123.226				-15.3195				-123.226	-15.3195
WSC16-005	12	AB	05AG006	2015-10-27	14:00:00		-126.377				-16.0347				-126.377	-16.0347
WSC16-220	14	AB	05AG006	2016-02-04		ice cover	-129.895				-16.7417				-129.895	-16.7417
WSC16-222	14	AB	05AG006	2016-03-01	12:00:00	open water	-126.787				-16.2045				-126.787	-16.2045
WSC16-221	14	AB	05AG006	2016-03-31	10:30:00		-127.68				-16.2848				-127.68	-16.2848
WSC16-531	16	AB	05AG006	2016-04-28			-125.761				-16.2371				-125.761	-16.2371
WSC16-529	16	AB	05AG006	2016-06-02			-127.595				-16.3874				-127.595	-16.3874
WSC16-528	16	AB	05AG006	2016-06-16			-123.798				-16.045				-123.798	-16.045
WSC16-530	16	AB	05AG006	2016-08-04			-122.22				-15.4433				-122.22	-15.4433
WSC16-891	18	AB	05AG006	2016-08-16		Whirling Disease Risk	-122.554				-14.3374				-122.554	-14.3374
WSC16-893	18	AB	05AG006	2016-09-22		Whirling Disease Risk	-122.475	-122.86			-15.3728				-122.668	-15.3728			0.271687
WSC16-892	18	AB	05AG006	2016-10-27		Whirling Disease Risk	-125.737				-16.2108				-125.737	-16.2108
WSC16-894	18	AB	05AG006	2016-12-06		Whirling Disease Risk	-125.804				-16.5799				-125.804	-16.5799
WSC18-085	22	AB	05AG006	2017-02-01			-127.702				-16.4467				-127.702	-16.4467
WSC18-054	22	AB	05AG006	2017-03-03			-136.745				-17.7218				-136.745	-17.7218
WSC18-058	22	AB	05AG006	2017-03-31			-130.585				-16.8999				-130.585	-16.8999
WSC18-052	22	AB	05AG006	2017-05-12			-132.977				-17.2378				-132.977	-17.2378
WSC18-067	22	AB	05AG006	2017-06-20			-130.891				-17.0624				-130.891	-17.0624
WSC18-047	22	AB	05AG006	2017-06-29			-126.977				-16.3684				-126.977	-16.3684
WSC19-307	26	AB	05AG006	2018-07-17			-133.987				-16.9264				-133.987	-16.9264
WSC19-308	26	AB	05AG006	2018-09-18			-132.836				-16.7517				-132.836	-16.7517
WSC19-301	26	AB	05AG006	2018-10-30			-132.731				-16.9847				-132.731	-16.9847
WSC19-305	26	AB	05AG006	2019-03-06			-137.927				-17.8812				-137.927	-17.8812
WSC19-304	26	AB	05AG006	2019-04-02			-151.362				-19.3501				-151.362	-19.3501
WSC19-300	26	AB	05AG006	2019-04-30			-137.121				-17.3637				-137.121	-17.3637
WSC19-306	26	AB	05AG006	2019-06-13			-136.635	-136.608	-136.054	-135.915	-17.5303	-17.5623			-136.303	-17.5463			0.372269	0.0226091
WSC19-303	26	AB	05AG006	2019-08-21			-130.967				-16.4206				-130.967	-16.4206
WSC19-302	26	AB	05AG006	2019-12-12			-138.173				-17.7988				-138.173	-17.7988	-130.887	-16.7643
WSC13-0355	3	AB	05AJ001	2013-06-13	15:00:00		-141.626				-18.1406				-141.626	-18.1406
WSC13-0307	3	AB	05AJ001	2013-07-19	10:45:00		-136.248				-17.5269				-136.248	-17.5269
WSC13-0342	3	AB	05AJ001	2013-08-14	10:45:00		-136.346				-17.4697				-136.346	-17.4697
WSC13-0294	3	AB	05AJ001	2013-10-29	14:30:00		-137.768				-17.5867				-137.768	-17.5867
WSC13-1046	7	AB	05AJ001	2013-12-10	15:00:00		-143.831				-18.6071				-143.831	-18.6071
WSC13-1053	7	AB	05AJ001	2014-01-08	07:00:00		-143.839				-18.4746				-143.839	-18.4746
WSC13-1075	7	AB	05AJ001	2014-02-05	09:30:00	ice	-144.284				-18.7616				-144.284	-18.7616
WSC13-1104	7	AB	05AJ001	2014-04-17	10:30:00		-147.358				-18.6186				-147.358	-18.6186
WSC13-1081	7	AB	05AJ001	2014-05-16	04:30:00		-136.631				-17.4603				-136.631	-17.4603
WSC13-1083	7	AB	05AJ001	2014-08-15			-136.228				-17.2007				-136.228	-17.2007
WSC15-0460	12	AB	05AJ001	2015-01-06		ice cover	-142.074				-18.4324				-142.074	-18.4324
WSC15-0538	12	AB	05AJ001	2015-02-03			-140.082	-140.583	-139.93	-140.968	-18.1975				-140.391	-18.1975			0.475444
WSC15-0451	12	AB	05AJ001	2015-02-27			-139.801				-18.1403				-139.801	-18.1403
WSC15-0462	12	AB	05AJ001	2015-03-19			-141.697				-18.2024				-141.697	-18.2024
WSC15-0517	12	AB	05AJ001	2015-05-15			-130.04				-16.3695	-16.435	-16.4498	-16.4638	-130.04	-16.4295				0.0417111
WSC15-0515	12	AB	05AJ001	2015-06-18			-135.101				-17.3328				-135.101	-17.3328
WSC15-0514	12	AB	05AJ001	2015-07-22			-124.645				-15.1925				-124.645	-15.1925
WSC15-0516	12	AB	05AJ001	2015-08-19			-125.258	-124.498			-15.3551				-124.878	-15.3551			0.537211
WSC15-0600	12	AB	05AJ001	2015-10-30			-136.46				-17.5293				-136.46	-17.5293
WSC16-228	14	AB	05AJ001	2015-12-08	16:55:00	partial ice	-139.647				-18.4027				-139.647	-18.4027
WSC16-229	14	AB	05AJ001	2016-01-25		partial ice	-141.883				-18.4835				-141.883	-18.4835
WSC16-227	14	AB	05AJ001	2016-03-23			-137.814				-17.7476	-17.7221			-137.814	-17.7349				0.0180358
WSC16-527	16	AB	05AJ001	2016-04-28			-126.983	-125.784	-126.957	-127.16	-16.0364				-126.721	-16.0364			0.631167
WSC18-049	22	AB	05AJ001	2017-06-05			-140.927				-18.0961				-140.927	-18.0961
WSC19-309	26	AB	05AJ001	2018-12-11			-147.598				-19.1158				-147.598	-19.1158	-138.153	-17.7011
WSC15-0489	12	AB	05BH004	2015-07-02	03:30:00		-146.979				-19.1525				-146.979	-19.1525
WSC15-0465	12	AB	05BH004	2015-08-04	12:30:00		-146.92				-18.9613				-146.92	-18.9613
WSC15-0523	12	AB	05BH004	2015-09-08	14:00:00		-144.809				-18.9244				-144.809	-18.9244
WSC15-0605	12	AB	05BH004	2015-09-30	11:15:00		-144.554				-18.7853				-144.554	-18.7853
WSC16-007	12	AB	05BH004	2015-11-05	15:00:00		-145.438				-18.7485				-145.438	-18.7485
WSC16-235	14	AB	05BH004	2016-02-08		partial ice	-145.913				-19.0859				-145.913	-19.0859
WSC16-236	14	AB	05BH004	2016-03-11	12:00:00		-144.724	-145.045			-18.937				-144.885	-18.937			0.226646
WSC16-532	16	AB	05BH004	2016-08-10	09:09:00		-144.513				-18.7108				-144.513	-18.7108
WSC18-084	22	AB	05BH004	2017-07-28			-149.347	-149.612	-149.531	-149.823	-19.5183	-19.5187	-19.5232	-19.4821	-149.578	-19.5106			0.197244	0.0191098
WSC19-312	26	AB	05BH004	2018-06-28			-153.174				-19.8572				-153.174	-19.8572	-146.676	-19.0673
WSC13-0338	3	AB	05BM002	2013-08-20	09:00:00		-143.94				-18.6867				-143.94	-18.6867
WSC13-0289	3	AB	05BM002	2013-11-06	10:00:00		-144.586				-18.7364				-144.586	-18.7364
WSC13-1102	7	AB	05BM002	2014-05-01	09:46:00		-147.057				-18.5489				-147.057	-18.5489
WSC13-1131	7	AB	05BM002	2014-05-27	07:39:00		-145.653				-19.2658				-145.653	-19.2658
WSC13-1050	7	AB	05BM002	2014-07-02	12:40:00		-148.282				-19.0446				-148.282	-19.0446
WSC13-1112	7	AB	05BM002	2014-08-06			-147.86				-18.9772				-147.86	-18.9772
WSC13-1080	7	AB	05BM002	2014-10-03	08:00:00		-145.647				-18.653				-145.647	-18.653
WSC15-0447	12	AB	05BM002	2015-04-08	10:00:00		-146.177				-18.6821				-146.177	-18.6821
WSC15-0536	12	AB	05BM002	2015-07-14	11:45:00		-142.823				-18.4788				-142.823	-18.4788
WSC15-0613	12	AB	05BM002	2015-09-30	10:25:00		-142.646				-18.5262				-142.646	-18.5262
WSC15-0614	12	AB	05BM002	2015-11-05	13:15:00		-143.646				-18.5355				-143.646	-18.5355
WSC16-248	14	AB	05BM002	2016-04-07	10:00:00		-143.395	-143.723	-143.421	-143.773	-18.6137				-143.578	-18.6137			0.197489
WSC16-534	16	AB	05BM002	2016-05-05	08:49:00		-142.724				-18.5163	-18.6429			-142.724	-18.5796				0.0895653
WSC16-535	16	AB	05BM002	2016-06-10			-144.252				-18.8811				-144.252	-18.8811
WSC16-533	16	AB	05BM002	2016-07-26	09:00:00		-143.955				-18.6711				-143.955	-18.6711
WSC13-0333	3	AB	05BM004	2013-08-20	07:00:00		-143.49	-142.721	-143.367	-143.213	-18.5968				-143.198	-18.5968			0.337341
WSC13-1068	7	AB	05BM004	2014-04-30	08:34:00		-147.693				-18.9066	-19.0197			-147.693	-18.9632				0.0799742
WSC13-1084	7	AB	05BM004	2014-06-11	11:00:00		-148.522				-19.1711				-148.522	-19.1711
WSC13-1040	7	AB	05BM004	2014-09-17	12:53:00		-144.167				-18.473				-144.167	-18.473
WSC15-0533	12	AB	05BM004	2015-05-13			-142.901				-18.3543				-142.901	-18.3543
WSC15-0487	12	AB	05BM004	2015-07-06	12:05:00		-140.771				-17.8735				-140.771	-17.8735
WSC15-0534	12	AB	05BM004	2015-08-11	08:50:00		-139.951				-18.1171	-18.1301			-139.951	-18.1236				0.00918018
WSC15-0617	12	AB	05BM004	2015-09-29	15:45:00		-143.189				-18.3314				-143.189	-18.3314
WSC16-003	12	AB	05BM004	2015-11-04	09:30:00		-144.254				-18.64				-144.254	-18.64
WSC16-536	16	AB	05BM004	2016-05-04	09:30:00		-142.729				-18.5496				-142.729	-18.5496
WSC16-538	16	AB	05BM004	2016-06-13	11:30:00		-142.989				-18.5793				-142.989	-18.5793
WSC16-537	16	AB	05BM004	2016-07-25	11:00:00		-142.677	-142.789			-18.5672				-142.733	-18.5672	-144.293	-18.6335	0.0790509
WSC13-0350	3	AB	05BN012	2013-05-29	08:00:00		-146.275				-18.8276				-146.275	-18.8276
WSC13-0304	3	AB	05BN012	2013-07-04	11:00:00		-142.03				-18.6165	-18.6031			-142.03	-18.6098				0.00945449
WSC13-0320	3	AB	05BN012	2013-07-30	10:25:00		-143.023				-18.5683				-143.023	-18.5683
WSC13-0291	3	AB	05BN012	2013-08-27	11:30:00		-139.533				-17.7517				-139.533	-17.7517
WSC13-0321	3	AB	05BN012	2013-09-25	09:30:00		-139.902				-18.0913				-139.902	-18.0913
WSC13-0323	3	AB	05BN012	2013-10-30	09:45:00		-129.415	-130.139	-129.897	-130.267	-16.8127				-129.929	-16.8127			0.375947
WSC13-1098	7	AB	05BN012	2013-12-09	16:45:00	ice	-147.605				-19.2726				-147.605	-19.2726
WSC13-1056	7	AB	05BN012	2014-01-07			-147.574				-19				-147.574	-19
WSC13-1071	7	AB	05BN012	2014-02-03	15:15:00	ice	-148.136				-19.2702				-148.136	-19.2702
WSC13-1049	7	AB	05BN012	2014-03-03	13:31:00		-136.349				-17.5746				-136.349	-17.5746
WSC13-1126	7	AB	05BN012	2014-03-27	08:00:00	ice	-157.287				-20.2114				-157.287	-20.2114
WSC13-1086	7	AB	05BN012	2014-04-29	13:00:00		-147.858				-18.9653				-147.858	-18.9653
WSC13-1061	7	AB	05BN012	2014-05-28	09:00:00		-143.036	-143.461	-143.497	-143.608	-18.6453				-143.401	-18.6453			0.250901
WSC13-1134	7	AB	05BN012	2014-06-25	12:30:00		-143.364				-18.8534				-143.364	-18.8534
WSC13-1122	7	AB	05BN012	2014-07-30	12:00:00		-132.081				-16.9697				-132.081	-16.9697
WSC13-1121	7	AB	05BN012	2014-07-31	12:00:00		-145.701				-18.5525				-145.701	-18.5525
WSC13-1035	7	AB	05BN012	2014-08-26	12:00:00		-142.6				-18.0704				-142.6	-18.0704
WSC13-1125	7	AB	05BN012	2014-08-28	09:00:00		-131.282				-16.6793	-16.6912			-131.282	-16.6853				0.00841401
WSC13-1099	7	AB	05BN012	2014-10-01	10:00:00		-131.781				-16.7947				-131.781	-16.7947
WSC13-1085	7	AB	05BN012	2014-10-02	12:00:00		-131.515				-16.8595				-131.515	-16.8595
WSC13-1062	7	AB	05BN012	2014-10-28	12:00:00		-144.031				-18.5731				-144.031	-18.5731
WSC13-1119	7	AB	05BN012	2014-10-28	15:00:00		-130.594				-16.6937				-130.594	-16.6937
WSC15-0439	12	AB	05BN012	2014-12-08	15:15:00	ice cover	-149.221				-19.2558				-149.221	-19.2558
WSC15-0441	12	AB	05BN012	2015-01-05	14:31:00	ice cover	-148.506				-19.3732				-148.506	-19.3732
WSC15-0436	12	AB	05BN012	2015-02-02		ice	-147.981				-18.8869				-147.981	-18.8869
WSC15-0428	12	AB	05BN012	2015-02-25		ice	-146.749				-19.0478				-146.749	-19.0478
WSC15-0435	12	AB	05BN012	2015-03-26		no ice	-145.559	-145.179	-144.385	-145.049	-18.5626				-145.043	-18.5626			0.488918
WSC15-0507	12	AB	05BN012	2015-04-29			-138.821				-17.4714				-138.821	-17.4714
WSC15-0509	12	AB	05BN012	2015-05-20	09:00:00		-135.144				-16.8256				-135.144	-16.8256
WSC15-0508	12	AB	05BN012	2015-06-23			-138.402				-17.4651				-138.402	-17.4651
WSC15-0510	12	AB	05BN012	2015-08-26	11:30:00		-139.508				-17.9248				-139.508	-17.9248
WSC15-0596	12	AB	05BN012	2015-09-30	12:00:00		-140.663	-140.774			-18.0335				-140.718	-18.0335			0.0784562
WSC15-0597	12	AB	05BN012	2015-10-27	13:00:00		-140.237				-18.1864	-18.1691			-140.237	-18.1777				0.0122799
WSC16-232	14	AB	05BN012	2016-02-03	14:00:00		-144.673				-19.04				-144.673	-19.04
WSC16-234	14	AB	05BN012	2016-03-01	11:00:00	ice cover	-143.901				-18.694				-143.901	-18.694
WSC16-233	14	AB	05BN012	2016-03-31	10:00:00		-142.515				-18.3772				-142.515	-18.3772
WSC16-543	16	AB	05BN012	2016-04-28			-136.946				-17.2945				-136.946	-17.2945
WSC16-544	16	AB	05BN012	2016-06-02			-141.131				-18.1849				-141.131	-18.1849
WSC16-542	16	AB	05BN012	2016-07-05			-131.706				-16.2127				-131.706	-16.2127
WSC16-545	16	AB	05BN012	2016-08-04			-140.789				-18.0424				-140.789	-18.0424
WSC16-895	18	AB	05BN012	2016-08-16		Whirling Disease Risk	-136.669				-17.5581				-136.669	-17.5581
WSC16-896	18	AB	05BN012	2016-09-22		Whirling Disease Risk	-138.46				-17.5345				-138.46	-17.5345
WSC18-050	22	AB	05BN012	2017-06-29			-146.314	-147.093	-145.742	-145.941	-18.7726				-146.272	-18.7726			0.596052
WSC19-291	26	AB	05BN012	2018-04-23			-171.551				-21.8988				-171.551	-21.8988
WSC19-298	26	AB	05BN012	2018-05-01			-158.908				-20.0909				-158.908	-20.0909
WSC19-295	26	AB	05BN012	2018-08-20			-141.673				-17.6049				-141.673	-17.6049
WSC19-290	26	AB	05BN012	2018-09-17			-145.009				-18.2253				-145.009	-18.2253
WSC19-289	26	AB	05BN012	2018-10-29			-147.313				-18.8481				-147.313	-18.8481
WSC19-294	26	AB	05BN012	2018-12-11			-151.745	-151.703			-19.5895				-151.724	-19.5895			0.0296819
WSC19-297	26	AB	05BN012	2019-03-06			-150.321				-19.5501				-150.321	-19.5501
WSC19-296	26	AB	05BN012	2019-04-02			-154.112				-19.7676				-154.112	-19.7676
WSC19-293	26	AB	05BN012	2019-04-29			-143.228				-17.9638				-143.228	-17.9638
WSC19-299	26	AB	05BN012	2019-05-10			-144.19				-18.2139				-144.19	-18.2139
WSC19-288	26	AB	05BN012	2019-06-12			-152.853				-19.6988				-152.853	-19.6988
WSC19-292	26	AB	05BN012	2019-07-15			-149.195				-19.3164	-19.2359			-149.195	-19.2762	-143.369	-18.3839		0.0569563
WSC13-0249	3	AB	05CB002	2013-10-12	12:50:00		-98.5168				-10.9396				-98.5168	-10.9396	-98.5168	-10.9396
WSC13-0336	3	AB	05CE001	2013-06-18	14:15:00		-140.223				-17.9387				-140.223	-17.9387
WSC13-0299	3	AB	05CE001	2013-07-23	14:00:00		-134.738	-134.589			-17.1325				-134.664	-17.1325			0.105698
WSC13-0325	3	AB	05CE001	2013-08-27	11:30:00		-140.103				-17.8123				-140.103	-17.8123
WSC13-0365	3	AB	05CE001	2013-09-24	12:30:00		-140.381				-17.7376				-140.381	-17.7376
WSC13-0331	3	AB	05CE001	2013-10-29	12:15:00		-140.383				-17.6372				-140.383	-17.6372
WSC13-1039	7	AB	05CE001	2013-12-11	15:30:00	partial ice	-142.482	-142.702			-18.1217				-142.592	-18.1217			0.155409
WSC13-1069	7	AB	05CE001	2014-01-08	09:30:00	ice	-143.831				-18.265				-143.831	-18.265
WSC13-1109	7	AB	05CE001	2014-02-05	11:00:00	ice	-144.345				-18.3086				-144.345	-18.3086
WSC13-1059	7	AB	05CE001	2014-02-25			-144.955				-18.4978				-144.955	-18.4978
WSC13-1103	7	AB	05CE001	2014-09-30			-141.543				-17.7697				-141.543	-17.7697
WSC15-0455	12	AB	05CE001	2015-02-24		ice cover	-147.084				-18.7898				-147.084	-18.7898
WSC15-0448	12	AB	05CE001	2015-04-16			-145.771				-18.0497				-145.771	-18.0497
WSC15-0535	12	AB	05CE001	2015-05-12	10:00:00		-139.561				-17.2466				-139.561	-17.2466
WSC15-0449	12	AB	05CE001	2015-06-10	08:30:00		-137.554				-16.7816				-137.554	-16.7816
WSC15-0452	12	AB	05CE001	2015-07-09			-139.544				-17.2466				-139.544	-17.2466
WSC15-0486	12	AB	05CE001	2015-08-07			-135.733				-16.8827	-16.9245			-135.733	-16.9036				0.0295581
WSC15-0604	12	AB	05CE001	2015-09-18			-137.651				-17.3838				-137.651	-17.3838
WSC15-0611	12	AB	05CE001	2015-10-28			-140.064				-17.6151				-140.064	-17.6151
WSC16-252	14	AB	05CE001	2015-12-10	11:36:00	ice cover	-142.082				-18.1497				-142.082	-18.1497
WSC16-226	14	AB	05CE001	2016-01-07		ice cover	-144.23				-18.7399				-144.23	-18.7399
WSC16-223	14	AB	05CE001	2016-02-04		ice cover	-144.284				-18.6421				-144.284	-18.6421
WSC16-224	14	AB	05CE001	2016-03-02	09:00:00		-145.853	-144.885			-18.6837				-145.369	-18.6837			0.684212
WSC16-225	14	AB	05CE001	2016-03-22			-143.031				-18.1603				-143.031	-18.1603
WSC16-546	16	AB	05CE001	2016-04-20	13:45:00		-139.513				-17.465				-139.513	-17.465
WSC16-547	16	AB	05CE001	2016-06-15	07:05:00		-134.824				-16.7204				-134.824	-16.7204
WSC16-897	18	AB	05CE001	2016-08-29		Whirling Disease Risk	-137.641				-17.4487	-17.5018	-17.5016	-17.3943	-137.641	-17.4616				0.0513578
WSC16-898	18	AB	05CE001	2016-09-21		Whirling Disease Risk	-138.896				-17.6324				-138.896	-17.6324	-140.958	-17.8108
WSC16-253	14	AB	05CK001	2015-12-08	10:45:00	ice cover	-143.497				-18.2469				-143.497	-18.2469
WSC13-0345	3	AB	05CK004	2013-06-11	03:15:00		-138.419	-138.586			-17.3605				-138.502	-17.3605			0.118146
WSC13-0316	3	AB	05CK004	2013-07-09			-131.874				-16.6316				-131.874	-16.6316
WSC13-0351	3	AB	05CK004	2013-08-13			-135.411				-16.872				-135.411	-16.872
WSC13-0346	3	AB	05CK004	2013-10-29			-138.69				-17.2593	-17.1819			-138.69	-17.2206				0.0546942
WSC13-1036	7	AB	05CK004	2013-12-10	12:00:00	ice	-143.494				-18.5118	-18.2305			-143.494	-18.3711				0.198856
WSC13-1042	7	AB	05CK004	2014-02-04	12:00:00	ice	-146.516				-18.796				-146.516	-18.796
WSC13-1038	7	AB	05CK004	2014-03-04			-147.217				-18.9484				-147.217	-18.9484
WSC13-1101	7	AB	05CK004	2014-03-25			-162.045				-20.4604				-162.045	-20.4604
WSC13-1078	7	AB	05CK004	2014-04-09			-147.922				-18.6499				-147.922	-18.6499
WSC13-1118	7	AB	05CK004	2014-05-14			-151.507	-151.305			-18.9935				-151.406	-18.9935			0.14324
WSC13-1093	7	AB	05CK004	2014-06-08	10:30:00	ice	-143.674				-18.3701	-18.1936	-18.2364	-18.3189	-143.674	-18.2797				0.0795974
WSC13-1135	7	AB	05CK004	2014-06-18			-139.829				-17.8864				-139.829	-17.8864
WSC13-1088	7	AB	05CK004	2014-09-03	11:30:00		-136.761				-16.8835				-136.761	-16.8835
WSC13-1095	7	AB	05CK004	2014-09-30	11:00:00		-139.411				-17.3835				-139.411	-17.3835
WSC15-0427	12	AB	05CK004	2014-11-04	15:30:00		-136.054				-17.2132				-136.054	-17.2132
WSC15-0440	12	AB	05CK004	2014-12-09	11:00:00		-145.41				-18.2585	-18.2103			-145.41	-18.2344				0.0340816
WSC15-0498	12	AB	05CK004	2015-04-27			-141.059				-17.3256				-141.059	-17.3256
WSC15-0496	12	AB	05CK004	2015-06-09			-131.424				-15.6592				-131.424	-15.6592
WSC15-0497	12	AB	05CK004	2015-07-14			-129.491				-15.4009				-129.491	-15.4009
WSC15-0499	12	AB	05CK004	2015-08-25	13:30:00		-128.001				-15.7791				-128.001	-15.7791
WSC16-008	12	AB	05CK004	2015-09-22	11:00:00		-132.971				-16.3201				-132.971	-16.3201
WSC19-310	26	AB	05CK004	2018-12-10			-152.281				-19.3978				-152.281	-19.3978	-140.997	-17.6658
WSC18-080	22	AB	05DA009	2017-05-31			-162.999				-21.4967				-162.999	-21.4967
WSC18-079	22	AB	05DA009	2017-06-28			-161.996				-21.4052				-161.996	-21.4052
WSC19-313	26	AB	05DA009	2017-12-11			-154.363				-20.2506				-154.363	-20.2506
WSC19-315	26	AB	05DA009	2018-02-06			-154.597				-20.2003				-154.597	-20.2003
WSC19-314	26	AB	05DA009	2018-06-05			-163.079				-21.356				-163.079	-21.356	-159.407	-20.9418
WSC15-0522	12	AB	05DC001	2015-04-29	12:31:00		-154.047				-20.125				-154.047	-20.125
WSC15-0520	12	AB	05DC001	2015-05-28	06:53:00		-152.852				-19.8875				-152.852	-19.8875
WSC15-0521	12	AB	05DC001	2015-06-25	08:30:00		-150.461				-19.6735				-150.461	-19.6735
WSC15-0519	12	AB	05DC001	2015-07-22	08:30:00		-149.546				-19.4904				-149.546	-19.4904
WSC15-0518	12	AB	05DC001	2015-08-20	09:00:00		-149.264				-19.5862				-149.264	-19.5862
WSC15-0608	12	AB	05DC001	2015-09-24	08:30:00		-147.565	-147.762			-19.1408				-147.663	-19.1408			0.139406
WSC16-001	12	AB	05DC001	2015-10-29	14:30:00		-148.409				-19.3121				-148.409	-19.3121
WSC16-247	14	AB	05DC001	2016-03-10			-148.59				-19.5556				-148.59	-19.5556
WSC16-540	16	AB	05DC001	2016-04-28	09:15:00		-147.855				-19.3249				-147.855	-19.3249
WSC16-539	16	AB	05DC001	2016-06-02	12:00:00		-147.101				-19.3186				-147.101	-19.3186
WSC16-541	16	AB	05DC001	2016-07-07	12:30:00		-149.358				-19.6428	-19.4234			-149.358	-19.5331				0.155147
WSC16-928	18	AB	05DC001	2016-07-28			-147.029				-19.1977				-147.029	-19.1977
WSC16-927	18	AB	05DC001	2016-08-26			-144.574	-145.142			-18.7734				-144.858	-18.7734			0.401298
WSC18-081	22	AB	05DC001	2017-05-02			-150.004				-19.5888				-150.004	-19.5888
WSC18-082	22	AB	05DC001	2017-05-29			-152.938				-19.7921				-152.938	-19.7921
WSC18-083	22	AB	05DC001	2017-06-26			-154.972				-20.2412				-154.972	-20.2412	-149.684	-19.5338
WSC13-0367	3	AB	05DE006	2013-07-11			-148.526				-19.4184	-19.48			-148.526	-19.4492				0.0435971
WSC13-0359	3	AB	05DE006	2013-08-15			-152.673				-19.6852				-152.673	-19.6852
WSC13-0317	3	AB	05DE006	2013-09-19			-149.947				-19.347				-149.947	-19.347
WSC13-1087	7	AB	05DE006	2014-05-01			-155.477				-19.8443				-155.477	-19.8443
WSC13-1114	7	AB	05DE006	2014-07-10			-153.858				-19.662				-153.858	-19.662
WSC13-1076	7	AB	05DE006	2014-08-06			-152.871				-19.6996				-152.871	-19.6996
WSC13-1096	7	AB	05DE006	2014-08-21		low water	-152.076				-19.6304				-152.076	-19.6304
WSC15-0453	12	AB	05DE006	2014-10-30			-153.065				-19.7162				-153.065	-19.7162
WSC15-0485	12	AB	05DE006	2015-04-30			-151.67				-19.5609				-151.67	-19.5609
WSC15-0495	12	AB	05DE006	2015-05-28			-150.72				-19.4683				-150.72	-19.4683
WSC15-0483	12	AB	05DE006	2015-06-25			-149.506				-19.14				-149.506	-19.14
WSC15-0484	12	AB	05DE006	2015-07-23			-148.038				-19.3037				-148.038	-19.3037
WSC15-0482	12	AB	05DE006	2015-08-20		low water	-148.108				-19.2574				-148.108	-19.2574	-151.272	-19.5203
WSC13-0347	3	AB	05DE010	2013-06-06			-148.026				-18.8118				-148.026	-18.8118
WSC13-0301	3	AB	05DE010	2013-06-24			-145.018				-18.8486				-145.018	-18.8486
WSC13-0349	3	AB	05DE010	2013-07-10			-150.899				-19.5571				-150.899	-19.5571
WSC13-0326	3	AB	05DE010	2013-08-15			-150.275				-19.3363				-150.275	-19.3363
WSC13-0318	3	AB	05DE010	2013-09-19			-149.854				-19.4816				-149.854	-19.4816
WSC13-0324	3	AB	05DE010	2013-10-31			-151.358				-19.689				-151.358	-19.689
WSC13-1052	7	AB	05DE010	2014-05-01			-155.299				-19.8774				-155.299	-19.8774
WSC13-1055	7	AB	05DE010	2014-06-05			-152.311				-19.6802				-152.311	-19.6802
WSC13-1048	7	AB	05DE010	2014-07-10			-153.535				-19.7821				-153.535	-19.7821
WSC13-1089	7	AB	05DE010	2014-08-21		low water	-153.282				-19.887				-153.282	-19.887
WSC15-0478	12	AB	05DE010	2014-10-30			-152.958				-19.6668				-152.958	-19.6668
WSC15-0479	12	AB	05DE010	2015-04-01			-153.442				-19.6536				-153.442	-19.6536
WSC15-0494	12	AB	05DE010	2015-04-30			-151.655				-19.5529				-151.655	-19.5529
WSC15-0425	12	AB	05DE010	2015-05-28			-150.685				-19.4096				-150.685	-19.4096
WSC15-0480	12	AB	05DE010	2015-06-24			-150.287	-150.339			-19.2424				-150.313	-19.2424			0.0370205
WSC15-0493	12	AB	05DE010	2015-07-13			-147.952				-19.0689				-147.952	-19.0689
WSC15-0481	12	AB	05DE010	2015-08-20			-148.28				-19.0709				-148.28	-19.0709
WSC15-0612	12	AB	05DE010	2015-10-01			-147.768				-19.0501	-19.0906			-147.768	-19.0703				0.0286725
WSC16-006	12	AB	05DE010	2015-10-29			-147.838				-19.2189				-147.838	-19.2189
WSC16-259	14	AB	05DE010	2016-03-10			-140.309				-17.8553	-17.9547			-140.309	-17.905				0.0702632
WSC16-260	14	AB	05DE010	2016-03-31	partial ice		-148.387				-19.2357				-148.387	-19.2357
WSC16-570	16	AB	05DE010	2016-04-27			-147.281				-19.1544				-147.281	-19.1544
WSC16-569	16	AB	05DE010	2016-04-28			-148.177				-19.3726				-148.177	-19.3726
WSC16-568	16	AB	05DE010	2016-06-01			-144.333				-18.7384				-144.333	-18.7384
WSC16-575	16	AB	05DE010	2016-06-02			-144.394	-144.425	-144.994	-144.882	-18.8538				-144.674	-18.8538			0.308971
WSC16-573	16	AB	05DE010	2016-06-29			-146.131	-146.886	-147.044		-19.0242				-146.687	-19.0242			0.487822
WSC16-572	16	AB	05DE010	2016-06-30			-146.838	-147.069			-18.9187				-146.954	-18.9187			0.163565
WSC16-571	16	AB	05DE010	2016-07-21			-147.372	-147.577			-19.1644				-147.475	-19.1644			0.144892
WSC16-574	16	AB	05DE010	2016-07-21			-145.281	-145.811			-19.0359				-145.546	-19.0359			0.37446
WSC16-899	18	AB	05DE010	2016-09-01			-145.11				-18.7308				-145.11	-18.7308
WSC16-900	18	AB	05DE010	2016-09-28			-146.074				-18.9206				-146.074	-18.9206
WSC16-901	18	AB	05DE010	2016-11-02			-144.848				-18.7097				-144.848	-18.7097	-148.644	-19.2084
WSC13-0358	3	AB	05DF001	2013-06-03			-148.445				-18.8474				-148.445	-18.8474
WSC13-0366	3	AB	05DF001	2013-06-23			-143.543				-18.6854				-143.543	-18.6854
WSC13-0368	3	AB	05DF001	2013-07-08			-149.142				-19.335				-149.142	-19.335
WSC13-0292	3	AB	05DF001	2013-08-12			-143.521				-18.5982				-143.521	-18.5982
WSC13-0360	3	AB	05DF001	2013-09-16			-148.844				-19.1948	-19.0182	-19.0129	-19.0442	-148.844	-19.0675				0.085965
WSC13-0337	3	AB	05DF001	2013-10-28			-151.567				-19.6056				-151.567	-19.6056
WSC13-1034	7	AB	05DF001	2013-12-09			-153.147				-20.123				-153.147	-20.123
WSC13-1107	7	AB	05DF001	2014-01-06		ice	-150.541				-19.3069				-150.541	-19.3069
WSC13-1077	7	AB	05DF001	2014-02-03		ice	-150.863				-19.4785				-150.863	-19.4785
WSC13-1044	7	AB	05DF001	2014-03-04			-152.227				-19.5947				-152.227	-19.5947
WSC13-1123	7	AB	05DF001	2014-04-14			-164.981				-21.0863				-164.981	-21.0863
WSC13-1041	7	AB	05DF001	2014-04-23			-156.592				-20.0291				-156.592	-20.0291
WSC13-1127	7	AB	05DF001	2014-06-02			-150.862				-19.3404				-150.862	-19.3404
WSC13-1064	7	AB	05DF001	2014-07-07			-150.893				-19.3857				-150.893	-19.3857
WSC13-1113	7	AB	05DF001	2014-08-18			-153.236				-19.5779				-153.236	-19.5779
WSC15-0434	12	AB	05DF001	2014-12-08			-155.242				-19.99				-155.242	-19.99
WSC15-0474	12	AB	05DF001	2015-01-12			-154.863				-19.8698				-154.863	-19.8698
WSC15-0476	12	AB	05DF001	2015-03-10			-155.634				-19.9459				-155.634	-19.9459
WSC15-0477	12	AB	05DF001	2015-03-31			-156.586				-19.9791				-156.586	-19.9791
WSC15-0472	12	AB	05DF001	2015-04-27			-151.285				-19.3672				-151.285	-19.3672
WSC15-0492	12	AB	05DF001	2015-05-26			-150.116	-150.363			-19.2905				-150.24	-19.2905			0.174775
WSC15-0475	12	AB	05DF001	2015-06-22			-149.635				-19.1673				-149.635	-19.1673
WSC15-0473	12	AB	05DF001	2015-07-20			-146.467				-18.6002				-146.467	-18.6002
WSC15-0491	12	AB	05DF001	2015-08-17			-147.452				-18.9836				-147.452	-18.9836
WSC15-0603	12	AB	05DF001	2015-09-28			-146.161				-18.834				-146.161	-18.834
WSC15-0599	12	AB	05DF001	2015-10-26			-146.27				-19.0569				-146.27	-19.0569
WSC16-242	14	AB	05DF001	2016-01-04		ice cover	-149.482				-19.7108	-19.6705			-149.482	-19.6906				0.028473
WSC16-243	14	AB	05DF001	2016-02-01		ice cover	-148.401				-19.4224				-148.401	-19.4224
WSC16-262	14	AB	05DF001	2016-03-08			-149.199				-19.3637				-149.199	-19.3637
WSC16-261	14	AB	05DF001	2016-03-29	partial ice		-147.316				-19.132				-147.316	-19.132
WSC16-549	16	AB	05DF001	2016-05-04			-147.068	-147.33			-19.1458				-147.199	-19.1458			0.185473
WSC16-548	16	AB	05DF001	2016-06-28			-144.776				-18.4882				-144.776	-18.4882	-150.457	-19.3871
WSC13-0343	3	SK	05EF001	2013-06-04	07:00:00		-143.094				-18.2101				-143.094	-18.2101
WSC13-0328	3	SK	05EF001	2013-08-13	07:30:00		-146.192				-18.807				-146.192	-18.807
WSC13-0344	3	SK	05EF001	2013-09-23	07:00:00		-147.791				-18.8943				-147.791	-18.8943
WSC13-0288	3	SK	05EF001	2013-10-29	08:00:00		-149.248				-19.2955				-149.248	-19.2955
WSC13-0677	6	SK	05EF001	2014-06-11	16:15:00		-149.963				-19.2743				-149.963	-19.2743
WSC13-0906	7	SK	05EF001	2014-08-27	15:00:00		-148.242				-18.9272				-148.242	-18.9272	-147.422	-18.9014
WSC13-1074	7	AB	05FC004	2014-06-11	07:30:00		-139.068				-16.294				-139.068	-16.294	-139.068	-16.294
WSC13-0295	3	AB	05FC008	2013-07-30	08:45:00		-116.069				-12.0956				-116.069	-12.0956
WSC13-0334	3	AB	05FC008	2013-09-04			-108.955				-10.7239				-108.955	-10.7239
WSC13-0340	3	AB	05FC008	2013-10-01			-106.84				-10.0336				-106.84	-10.0336
WSC13-0297	3	AB	05FC008	2013-10-29			-111.62				-11.1068	-11.3819	-11.149	-11.1868	-111.62	-11.2061				0.121653
WSC13-1079	7	AB	05FC008	2014-03-04	15:30:00		-126.22				-13.4663	-13.3601			-126.22	-13.4132				0.0750976
WSC13-1067	7	AB	05FC008	2014-05-13	11:00:00		-152.665				-18.588				-152.665	-18.588
WSC13-1100	7	AB	05FC008	2014-09-30	07:44:00		-112.757				-10.9898	-10.8669			-112.757	-10.9283				0.0869441
WSC13-1073	7	AB	05FC008	2014-10-28	08:33:00		-110.591				-10.6212				-110.591	-10.6212
WSC15-0457	12	AB	05FC008	2015-03-24	11:15:00		-136.194				-15.888				-136.194	-15.888
WSC15-0432	12	AB	05FC008	2015-04-14	09:50:00		-148.643				-18.2289				-148.643	-18.2289
WSC15-0469	12	AB	05FC008	2015-05-12	11:00:00		-137.816				-15.9733				-137.816	-15.9733
WSC15-0470	12	AB	05FC008	2015-07-27	08:00:00		-111.487				-10.8635				-111.487	-10.8635
WSC15-0471	12	AB	05FC008	2015-09-01	06:40:00		-107.922				-10.6068	-10.6118			-107.922	-10.6093				0.00348061
WSC15-0606	12	AB	05FC008	2015-09-29	07:30:00		-107.31				-10.6385				-107.31	-10.6385
WSC15-0616	12	AB	05FC008	2015-10-27	08:30:00		-109.202				-11.1723				-109.202	-11.1723
WSC16-251	14	AB	05FC008	2016-03-30	13:00:00		-110.712				-11.6114				-110.712	-11.6114	-119.688	-12.6622
WSC13-0353	3	AB	05FE004	2013-07-04	15:00:00		-122.177				-13.6565				-122.177	-13.6565
WSC13-0352	3	AB	05FE004	2013-07-31	07:15:00		-119.877				-13.0719				-119.877	-13.0719
WSC13-0314	3	AB	05FE004	2013-09-05			-117.62				-12.4824	-12.4788			-117.62	-12.4806				0.00258633
WSC13-0313	3	AB	05FE004	2013-10-02			-121.269				-13.2511				-121.269	-13.2511
WSC13-0300	3	AB	05FE004	2013-10-30			-132.176				-15.3007				-132.176	-15.3007
WSC13-1060	7	AB	05FE004	2014-02-05	13:00:00		-140.494				-16.8722				-140.494	-16.8722
WSC13-1132	7	AB	05FE004	2014-03-05	10:00:00		-142.634				-17.6495				-142.634	-17.6495
WSC13-1063	7	AB	05FE004	2014-05-14	08:30:00		-152.199				-18.3419				-152.199	-18.3419	-131.056	-15.078
WSC13-0032	1	SK	05GG001	2013-06-11	08:55:00		-139.169				-17.6478				-139.169	-17.6478
WSC13-0071	2	SK	05GG001	2013-07-10	17:30:00		-141.225				-18.1951				-141.225	-18.1951
WSC13-0248	3	SK	05GG001	2013-09-01	08:35:00		-143.662				-18.1276				-143.662	-18.1276
WSC13-0907	7	SK	05GG001	2014-08-27	09:10:00		-141.468				-17.7061				-141.468	-17.7061
WSC16-308	15	SK	05GG001	2016-06-22	09:00:00		-133.263				-16.4755				-133.263	-16.4755
WSC13-0033	1	SK	05HG001	2013-06-10	15:10:00		-135.636				-17.2298				-135.636	-17.2298
WSC13-0069	2	SK	05HG001	2013-06-26	11:05:00		-136.327				-17.2718				-136.327	-17.2718
WSC13-0072	2	SK	05HG001	2013-07-10	13:00:00		-136.908				-17.3438	-17.3785			-136.908	-17.3611				0.0245663
WSC13-0241	3	SK	05HG001	2013-09-30	17:00:00		-135.225				-16.9399	-16.8624			-135.225	-16.9011	-138.098	-17.4351		0.0548439
WSC13-0003	1	SK	05JE006	2013-07-11	09:45:00		-93.1889				-11.1994				-93.1889	-11.1994
WSC13-0790	6	SK	05JE006	2014-05-08	12:00:00		-116.115				-14.6425				-116.115	-14.6425
WSC13-0791	6	SK	05JE006	2014-07-04	14:00:00		-88.8269				-11.297				-88.8269	-11.297
WSC13-0909	7	SK	05JE006	2014-08-08	14:30:00		-96.6712				-11.388				-96.6712	-11.388
WSC13-1027	7	SK	05JE006	2014-11-06	13:00:00		-103.693	-103.492			-12.3265				-103.593	-12.3265			0.142107
WSC16-166	13	SK	05JE006	2016-01-12	17:00:00		-108.128				-12.5727				-108.128	-12.5727
WSC16-305	15	SK	05JE006	2016-06-10	10:00:00		-82.7384				-10.189				-82.7384	-10.189	-98.4659	-11.945
WSC13-0011	1	SK	05JF001	2013-06-03	11:36:00		-127.679				-15.4458				-127.679	-15.4458
WSC13-0080	2	SK	05JF001	2013-07-12	14:30:00		-101.417				-12.0609				-101.417	-12.0609
WSC13-0244	3	SK	05JF001	2013-09-27	11:40:00		-106.903				-12.433				-106.903	-12.433
WSC13-0283	3	SK	05JF001	2013-10-28	11:00:00		-109.31				-12.5935	-12.734			-109.31	-12.6637				0.0993368
WSC13-0474	3	SK	05JF001	2014-01-16	17:00:00		-117.42				-13.9259				-117.42	-13.9259
WSC13-1031	7	SK	05JF001	2014-09-11	11:00:00		-105.606				-12.5847				-105.606	-12.5847
WSC16-088	13	SK	05JF001	2016-02-05	13:00:00		-111.598				-13.5338				-111.598	-13.5338
WSC16-304	15	SK	05JF001	2016-06-07	17:00:00		-100.413				-11.8528				-100.413	-11.8528
WSC16-629	17	SK	05JF001	2016-08-09	14:50:00		-85.7481				-10.227				-85.7481	-10.227	-107.344	-12.7475
WSC13-0012	1	SK	05JF005	2013-06-03	12:30:00		-124.478	-124.559			-14.8013				-124.518	-14.8013			0.0575008
WSC13-0078	2	SK	05JF005	2013-07-12	13:15:00		-102.031				-12.0365				-102.031	-12.0365
WSC13-0238	3	SK	05JF005	2013-09-27	12:30:00		-102.791				-12.1162				-102.791	-12.1162
WSC13-0285	3	SK	05JF005	2013-10-28	12:30:00		-105.161				-12.5051				-105.161	-12.5051
WSC13-0476	3	SK	05JF005	2014-01-10	16:30:00		-113.388				-13.4957				-113.388	-13.4957
WSC13-0681	6	SK	05JF005	2014-06-13	09:00:00		-117.398				-14.054				-117.398	-14.054
WSC16-089	13	SK	05JF005	2016-02-04	16:30:00		-111.221				-13.3994				-111.221	-13.3994
WSC16-211	13	SK	05JF005	2016-04-06	12:00:00		-104.507				-12.7309				-104.507	-12.7309	-110.127	-13.1424
WSC13-0070	2	SK	05JK002	2013-07-18	09:00:00		-96.806	-97.0735			-10.8298				-96.9398	-10.8298			0.189134
WSC13-0240	3	SK	05JK002	2013-10-03	15:00:00		-93.7518				-10.1488				-93.7518	-10.1488
WSC13-0679	6	SK	05JK002	2014-06-03	15:50:00		-106.558	-105.531			-12.5032				-106.044	-12.5032			0.726383
WSC16-090	13	SK	05JK002	2016-02-04	14:00:00		-99.8546				-11.4022				-99.8546	-11.4022	-99.1477	-11.221
WSC13-0472	3	SK	05JM001	2014-01-14	10:00:00		-104.565				-12.1897				-104.565	-12.1897
WSC13-0604	5	SK	05JM001	2014-04-15	12:25:00		-153.112				-19.2833				-153.112	-19.2833
WSC13-0673	6	SK	05JM001	2014-06-11	11:30:00		-112.787				-13.2183				-112.787	-13.2183
WSC13-1025	7	SK	05JM001	2014-10-30	14:45:00		-104.866				-11.8949				-104.866	-11.8949
WSC15-0267	11	SK	05JM001	2015-09-16	12:45:00		-103.072				-11.532				-103.072	-11.532
WSC15-0395	11	SK	05JM001	2015-11-03	09:00:00		-102.792				-11.8805				-102.792	-11.8805
WSC16-210	13	SK	05JM001	2016-03-23	14:00:00		-112.503				-13.5721				-112.503	-13.5721
WSC16-526	15	SK	05JM001	2016-05-10	14:00:00		-103.492				-12.023				-103.492	-12.023
WSC16-303	15	SK	05JM001	2016-06-27	14:00:00		-92.4319				-11.0362				-92.4319	-11.0362
WSC16-886	18	SK	05JM001	2016-11-09	10:00:00		-96.9656				-10.9729				-96.9656	-10.9729
WSC17-112	19	SK	05JM001	2017-02-20	15:00:00		-131.834				-16.4137				-131.834	-16.4137
WSC17-113	19	SK	05JM001	2017-05-03	15:00:00		-106.924				-12.6457				-106.924	-12.6457
WSC17-255	20	SK	05JM001	2017-06-22	13:30:00		-103.233				-12.216	-12.2558			-103.233	-12.2359				0.0281461
WSC18-003	22	SK	05JM001	2018-02-27	10:33:00		-115.765				-14.2035				-115.765	-14.2035
WSC18-089	23	SK	05JM001	2018-04-21	18:20:00		-111.972				-14.6528				-111.972	-14.6528
WSC18-134	23	SK	05JM001	2018-07-31	09:45:00		-96.4437				-10.5704				-96.4437	-10.5704
WSC18-515	24	SK	05JM001	2018-11-05	15:40:00		-96.588	-96.3003	-96.5353		-10.4718				-96.4746	-10.4718			0.153165
WSC19-254	25	SK	05JM001	2019-04-03	15:10:00		-133.323				-16.4642				-133.323	-16.4642
WSC19-257	25	SK	05JM001	2019-05-13	15:30:00		-109.862				-13.0694				-109.862	-13.0694	-110.127	-13.07
WSC13-0243	3	SK	05KD003	2013-10-02			-135.278				-16.7791				-135.278	-16.7791
WSC13-0674	6	SK	05KD003	2014-06-09	14:55:00		-138.458				-17.5802				-138.458	-17.5802
WSC13-0908	7	SK	05KD003	2014-08-25	15:45:00		-133.77				-16.7391				-133.77	-16.7391
WSC16-306	15	SK	05KD003	2016-06-23	11:00:00		-132.099				-16.3997				-132.099	-16.3997	-134.901	-16.8745
WSC13-0816	6	SK	05KH007	2014-05-01			-149.837				-19.3113				-149.837	-19.3113
WSC13-1184	8	SK	05KH007	2014-08-13		no ice	-105.974				-12.6216				-105.974	-12.6216
WSC13-1192	8	SK	05KH007	2014-08-13		no ice	-105.72	-105.147			-12.8924				-105.433	-12.8924			0.405161
WSC15-0104	10	SK	05KH007	2014-10-29			-106.458				-12.7894				-106.458	-12.7894
WSC15-0086	10	SK	05KH007	2015-01-07		Ice cover	-117.56				-14.4811				-117.56	-14.4811
WSC15-0209	10	SK	05KH007	2015-03-26		Ice cover	-154.109				-19.7508				-154.109	-19.7508
WSC15-0181	10	SK	05KH007	2015-04-14		Ice pans flowing	-139.631				-17.7035				-139.631	-17.7035
WSC15-0210	10	SK	05KH007	2015-04-22			-134.148				-16.7767				-134.148	-16.7767
WSC16-073	12	SK	05KH007	2015-07-16			-109.244				-12.2949	-12.2322			-109.244	-12.2635				0.0443053
WSC16-072	12	SK	05KH007	2015-08-19			-104.51	-104.464	-104.682	-104.7	-13.0992				-104.589	-13.0992			0.119616
WSC16-071	12	SK	05KH007	2015-09-22			-102.03				-12.5465	-12.5342			-102.03	-12.5403				0.00874392
WSC16-706	17	SK	05KH007	2015-11-04		no ice	-103.841				-12.8867				-103.841	-12.8867
WSC17-515	21	SK	05KH007	2017-03-23		ice	-125.243				-16.216				-125.243	-16.216
WSC17-518	21	SK	05KH007	2017-03-23		ice	-124.401				-16.2084				-124.401	-16.2084
WSC17-516	21	SK	05KH007	2017-04-10		ice	-132.238				-17.1241				-132.238	-17.1241
WSC17-529	21	SK	05KH007	2017-04-10		ice	-131.575				-17.1163				-131.575	-17.1163
WSC17-317	20	SK	05KH007	2017-04-20			-137.199				-17.796				-137.199	-17.796
WSC17-528	21	SK	05KH007	2017-04-23		no ice	-136.826				-17.7117				-136.826	-17.7117
WSC18-314	23	SK	05KH007	2017-06-27		no ice	-112.859				-14.2754				-112.859	-14.2754
WSC18-320	23	SK	05KH007	2017-09-07		no ice	-99.3223	-100.192			-11.202				-99.757	-11.202			0.614744
WSC18-336	23	SK	05KH007	2017-09-07		no ice	-100.25				-11.2757				-100.25	-11.2757
WSC18-316	23	SK	05KH007	2018-03-22		ice	-123.375	-124.154			-15.7223				-123.765	-15.7223			0.550518
WSC18-350	23	SK	05KH007	2018-03-22		ice	-123.47				-15.7731				-123.47	-15.7731
WSC19-064	25	SK	05KH007	2018-08-22			-109.454				-13.1652				-109.454	-13.1652
WSC19-075	25	SK	05KH007	2018-08-22			-109.69				-13.0669				-109.69	-13.0669
WSC19-247	25	SK	05KH007	2019-01-07		ice	-121.386				-15.5775	-15.4224			-121.386	-15.5	-120.037	-14.9719		0.109645
WSC13-0062	2	MB	05KJ001	2013-07-02			-133.471				-16.6409				-133.471	-16.6409
WSC13-0564	4	MB	05KJ001	2013-07-12			-129.594	-129.815			-16.2856				-129.705	-16.2856			0.156619
WSC13-0609	5	MB	05KJ001	2013-10-21		no ice	-120.655				-14.8699				-120.655	-14.8699
WSC13-0610	5	MB	05KJ001	2014-01-08		ice	-133.88				-16.8875				-133.88	-16.8875
WSC13-0793	6	MB	05KJ001	2014-05-06			-144.165				-18.307				-144.165	-18.307
WSC13-0819	6	MB	05KJ001	2014-06-11			-132.047				-16.7432				-132.047	-16.7432
WSC13-0825	6	MB	05KJ001	2014-07-07			-127.607				-16.2029				-127.607	-16.2029
WSC13-0885	6	MB	05KJ001	2014-07-07			-127.816				-16.0881				-127.816	-16.0881
WSC13-1182	8	MB	05KJ001	2014-08-13		no ice	-113.385				-13.7984	-13.9975	-13.7039	-13.712	-113.385	-13.803				0.136564
WSC13-1190	8	MB	05KJ001	2014-08-13		no ice	-113.291				-13.6901				-113.291	-13.6901
WSC15-0108	10	MB	05KJ001	2014-10-29			-111.939				-13.4143				-111.939	-13.4143
WSC15-0114	10	MB	05KJ001	2015-01-07		Ice cover	-133.083				-16.7066				-133.083	-16.7066
WSC15-0196	10	MB	05KJ001	2015-03-26		Ice cover	-136.341				-17.1504				-136.341	-17.1504
WSC15-0182	10	MB	05KJ001	2015-04-16		Ice cover	-140.085				-17.5844				-140.085	-17.5844
WSC15-0202	10	MB	05KJ001	2015-04-20			-137.154				-17.2619				-137.154	-17.2619
WSC16-070	12	MB	05KJ001	2015-07-16			-118.769				-14.0751				-118.769	-14.0751
WSC16-068	12	MB	05KJ001	2015-08-19			-118.88				-14.4562				-118.88	-14.4562
WSC16-720	17	MB	05KJ001	2015-11-05		no ice	-117.183	-117.294			-14.2223				-117.238	-14.2223			0.0781375
WSC16-724	17	MB	05KJ001	2016-03-22		ice	-130.368				-16.1839				-130.368	-16.1839
WSC17-470	21	MB	05KJ001	2016-04-20		no ice	-135.132				-17.0559	-17.0438			-135.132	-17.0498				0.00853036
WSC17-487	21	MB	05KJ001	2016-04-22		no ice	-136.092				-17.1846				-136.092	-17.1846
WSC17-486	21	MB	05KJ001	2016-05-16		no ice	-124.568				-15.626				-124.568	-15.626
WSC17-488	21	MB	05KJ001	2016-07-19		no ice	-109.498				-13.8422				-109.498	-13.8422
WSC17-489	21	MB	05KJ001	2016-07-19		no ice	-108.906				-13.7962				-108.906	-13.7962
WSC17-494	21	MB	05KJ001	2016-11-03			-122.317				-15.3102				-122.317	-15.3102
WSC17-513	21	MB	05KJ001	2017-03-23		ice	-127.652				-15.7389				-127.652	-15.7389
WSC17-562	22	MB	05KJ001	2017-03-23		ice	-127.973				-15.8361				-127.973	-15.8361
WSC17-468	21	MB	05KJ001	2017-04-16		ice	-130.593				-16.8219				-130.593	-16.8219
WSC17-525	21	MB	05KJ001	2017-04-23		no ice	-131.541				-16.7282				-131.541	-16.7282
WSC18-313	23	MB	05KJ001	2017-06-29		open	-115.785				-14.282				-115.785	-14.282
WSC18-332	23	MB	05KJ001	2017-06-29		open	-115.949				-14.1721				-115.949	-14.1721
WSC18-343	23	MB	05KJ001	2017-09-09		no ice	-99.5829				-11.2892				-99.5829	-11.2892
WSC18-358	23	MB	05KJ001	2017-09-09		no ice	-98.9916				-11.2996				-98.9916	-11.2996
WSC18-356	23	MB	05KJ001	2018-01-17		ice	-134.424				-16.7063				-134.424	-16.7063
WSC18-353	23	MB	05KJ001	2018-03-21		ice	-132.772				-16.5642				-132.772	-16.5642
WSC18-354	23	MB	05KJ001	2018-03-21		ice	-132.962				-16.5343				-132.962	-16.5343
WSC19-100	25	MB	05KJ001	2018-08-20			-118.734				-14.5113				-118.734	-14.5113
WSC19-115	25	MB	05KJ001	2018-08-20			-118.759				-14.5686				-118.759	-14.5686
WSC19-228	25	MB	05KJ001	2019-06-17		no ice	-129.198				-15.9417				-129.198	-15.9417
WSC19-246	25	MB	05KJ001	2019-06-17		no ice	-128.918				-15.9001				-128.918	-15.9001	-125.006	-15.5069
WSC13-0075	2	SK	05LC001	2013-07-18	07:30:00		-107.114				-12.7723	-12.7485			-107.114	-12.7604				0.0168791
WSC13-0140	3	SK	05LC001	2013-08-20	17:00:00		-103.86				-11.7789	-11.7095			-103.86	-11.7442				0.0490672
WSC13-0473	3	SK	05LC001	2014-01-10	15:30:00		-124.99				-16.2532	-16.0693			-124.99	-16.1613				0.130076
WSC13-0680	6	SK	05LC001	2014-06-05	09:30:00		-123.919				-15.2801				-123.919	-15.2801
WSC13-1024	7	SK	05LC001	2014-11-11	09:00:00		-105.57				-12.5183				-105.57	-12.5183
WSC16-168	13	SK	05LC001	2016-01-14	16:00:00		-106.199				-13.0332				-106.199	-13.0332
WSC16-212	13	SK	05LC001	2016-04-12	10:00:00		-118.132				-14.7518				-118.132	-14.7518
WSC16-525	15	SK	05LC001	2016-04-21	09:00:00		-134.665				-17.05				-134.665	-17.05
WSC16-309	15	SK	05LC001	2016-06-29	09:40:00		-102.245				-12.5736	-12.7165			-102.245	-12.645				0.101058
WSC16-632	17	SK	05LC001	2016-11-02	09:00:00		-105.358				-13.6264				-105.358	-13.6264
WSC17-116	19	SK	05LC001	2017-01-10	11:00:00		-110.2				-14.1436				-110.2	-14.1436
WSC18-092	23	SK	05LC001	2018-04-24	12:30:00		-154.488				-20.3935	-20.3709	-20.2821	-20.3442	-154.488	-20.3477				0.0481197
WSC19-258	25	SK	05LC001	2019-05-16	08:35:00		-125.943				-15.8186				-125.943	-15.8186	-117.13	-14.6062
WSC13-0214	3	MB	05LH005	2013-07-26			-83.4473				-9.50015				-83.4473	-9.50015
WSC15-0087	10	MB	05LH005	2015-01-07		Ice cover	-87.1374				-10.002				-87.1374	-10.002
WSC15-0092	10	MB	05LH005	2015-04-29			-88.8117				-10.3285				-88.8117	-10.3285
WSC16-016	12	MB	05LH005	2015-08-18			-80.7896				-8.89417				-80.7896	-8.89417
WSC16-496	15	MB	05LH005	2016-01-13		ice	-85.4549				-9.58525				-85.4549	-9.58525
WSC16-473	15	MB	05LH005	2016-04-12		no ice	-85.0858				-9.56825				-85.0858	-9.56825
WSC17-316	20	MB	05LH005	2016-10-17			-84.1091				-9.48906				-84.1091	-9.48906
WSC17-304	20	MB	05LH005	2017-01-10		ice	-82.6651				-9.69958				-82.6651	-9.69958
WSC17-301	20	MB	05LH005	2017-06-03			-84.0129				-9.74793	-9.75926	-9.73809	-9.70089	-84.0129	-9.73654				0.0252958
WSC18-441	23	MB	05LH005	2018-01-10		ice	-84.0512				-9.70193	-9.55154			-84.0512	-9.62674				0.106339
WSC19-091	25	MB	05LH005	2018-04-23			-86.2094				-10.0268				-86.2094	-10.0268
WSC19-042	25	MB	05LH005	2019-07-29			-79.2023				-8.28434				-79.2023	-8.28434
WSC19-059	25	MB	05LH005	2019-10-21			-81.6036				-9.02531				-81.6036	-9.02531	-84.0446	-9.52052
WSC13-0186	3	MB	05LJ010	2013-07-23			-93.8108				-11.3351				-93.8108	-11.3351
WSC13-0185	3	MB	05LJ010	2013-08-20			-92.1207				-10.9787				-92.1207	-10.9787
WSC13-0199	3	MB	05LJ010	2013-09-24	NT		-87.5081				-10.0551				-87.5081	-10.0551
WSC13-0433	3	MB	05LJ010	2013-11-05			-91.5023				-10.8414				-91.5023	-10.8414
WSC15-0080	10	MB	05LJ010	2014-10-28			-93.6756				-11.0724				-93.6756	-11.0724
WSC15-0100	10	MB	05LJ010	2015-04-19			-121.336				-15.8797				-121.336	-15.8797
WSC15-0091	10	MB	05LJ010	2015-05-26			-99.9432				-12.1262	-11.9175			-99.9432	-12.0218				0.147594
WSC16-054	12	MB	05LJ010	2015-08-18			-85.4412				-9.29722				-85.4412	-9.29722
WSC16-036	12	MB	05LJ010	2015-09-22			-86.6672	-86.7465			-9.60857				-86.7069	-9.60857			0.0560771
WSC16-030	12	MB	05LJ010	2015-10-27			-87.3486				-9.98324	-9.83006			-87.3486	-9.90665				0.10831
WSC16-499	15	MB	05LJ010	2016-04-19		no ice	-121.645				-15.6192				-121.645	-15.6192
WSC17-311	20	MB	05LJ010	2016-06-06		no ice	-96.7507				-11.5446				-96.7507	-11.5446
WSC17-346	20	MB	05LJ010	2016-06-13		no ice	-94.8223				-11.0684				-94.8223	-11.0684
WSC17-342	20	MB	05LJ010	2017-03-03			-121.869				-16.2834				-121.869	-16.2834
WSC18-433	23	MB	05LJ010	2017-03-16		ice	-98.1988				-12.1313	-11.9795			-98.1988	-12.0554				0.107336
WSC17-331	20	MB	05LJ010	2017-06-04		no ice	-121.267				-15.491				-121.267	-15.491
WSC19-088	25	MB	05LJ010	2018-04-24			-179.394				-23.6607				-179.394	-23.6607
WSC19-076	25	MB	05LJ010	2019-07-30			-87.1119				-8.37445				-87.1119	-8.37445	-103.358	-12.5052
WSC13-0215	3	MB	05LJ025	2013-06-18			-94.051				-11.2779				-94.051	-11.2779
WSC13-0188	3	MB	05LJ025	2013-07-23			-88.6397	-88.4318			-10.5598	-10.5639			-88.5357	-10.5618			0.146966	0.00292493
WSC13-0192	3	MB	05LJ025	2013-08-20			-89.4781				-10.5244				-89.4781	-10.5244
WSC13-0216	3	MB	05LJ025	2013-09-24			-87.7314				-10.3219				-87.7314	-10.3219
WSC13-0432	3	MB	05LJ025	2013-11-05			-86.6269				-10.1295				-86.6269	-10.1295
WSC13-0822	6	MB	05LJ025	2014-02-25			-92.2076				-11.1494				-92.2076	-11.1494
WSC13-1149	7	MB	05LJ025	2014-09-16		no ice	-95.0276				-11.5044				-95.0276	-11.5044
WSC15-0085	10	MB	05LJ025	2014-10-28			-92.9549				-11.3401				-92.9549	-11.3401
WSC15-0096	10	MB	05LJ025	2015-03-03			-97.861				-12.5453				-97.861	-12.5453
WSC15-0090	10	MB	05LJ025	2015-04-14			-106.376				-13.5034				-106.376	-13.5034
WSC15-0109	10	MB	05LJ025	2015-05-26			-98.2356				-12.5626				-98.2356	-12.5626
WSC16-040	12	MB	05LJ025	2015-07-14			-91.7247				-10.7562	-10.8409			-91.7247	-10.7985				0.0598829
WSC16-020	12	MB	05LJ025	2015-08-18			-87.1267				-9.86502				-87.1267	-9.86502
WSC16-018	12	MB	05LJ025	2015-09-22			-84.1305				-9.41644				-84.1305	-9.41644
WSC16-015	12	MB	05LJ025	2015-10-27			-82.9937				-9.44503				-82.9937	-9.44503
WSC16-477	15	MB	05LJ025	2016-01-14		ice on edges	-86.3837				-10.0882				-86.3837	-10.0882
WSC16-466	15	MB	05LJ025	2016-03-22		no ice	-102.828				-12.5933				-102.828	-12.5933
WSC16-472	15	MB	05LJ025	2016-04-19		no ice	-98.2629				-12.0187				-98.2629	-12.0187
WSC17-323	20	MB	05LJ025	2016-06-07			-92.3511				-11.1863				-92.3511	-11.1863
WSC17-340	20	MB	05LJ025	2016-09-29		no ice	-81.4247				-9.27647				-81.4247	-9.27647
WSC17-335	20	MB	05LJ025	2016-10-18		no ice	-80.9108				-10.1647				-80.9108	-10.1647
WSC18-412	23	MB	05LJ025	2017-01-12			-85.6523				-10.5908				-85.6523	-10.5908
WSC17-332	20	MB	05LJ025	2017-03-30		no ice	-90.2894	-90.3679			-11.1701				-90.3287	-11.1701			0.0555056
WSC17-333	20	MB	05LJ025	2017-04-07		no ice	-94.4425				-11.7869	-11.9031			-94.4425	-11.845				0.0821459
WSC19-048	25	MB	05LJ025	2018-04-24			-115.817				-14.6351	-14.7116			-115.817	-14.6734				0.0541202
WSC19-082	25	MB	05LJ025	2019-07-30			-76.5795				-7.78008				-76.5795	-7.78008	-91.5401	-11.0128
WSC13-0870	6	MB	05LL005	2013-06-12			-113.278				-14.2845				-113.278	-14.2845
WSC13-0866	6	MB	05LL005	2013-07-17			-96.9602				-12.1032				-96.9602	-12.1032
WSC13-0863	6	MB	05LL005	2013-08-21			-94.5096				-11.1949				-94.5096	-11.1949
WSC13-0832	6	MB	05LL005	2013-09-23			-89.2977				-10.5689				-89.2977	-10.5689
WSC13-0835	6	MB	05LL005	2013-10-23			-91.0699				-11.3201				-91.0699	-11.3201
WSC13-1144	7	MB	05LL005	2014-09-15		no ice	-92.8829				-12.0839				-92.8829	-12.0839
WSC15-0183	10	MB	05LL005	2015-02-23		Ice cover	-110.838				-14.2608	-14.2773			-110.838	-14.2691				0.0117128
WSC16-028	12	MB	05LL005	2015-03-15		partial ice	-131.916				-17.1447				-131.916	-17.1447
WSC15-0201	10	MB	05LL005	2015-04-20			-112.882				-14.5508				-112.882	-14.5508
WSC16-032	12	MB	05LL005	2015-06-01			-103.104				-12.7837				-103.104	-12.7837
WSC15-0187	10	MB	05LL005	2015-07-13			-94.3257				-11.3115				-94.3257	-11.3115
WSC16-464	15	MB	05LL005	2015-09-21			-87.9153	-88.4299			-10.1815				-88.1726	-10.1815			0.363849
WSC16-487	15	MB	05LL005	2016-04-13		no ice	-113.713				-14.5953				-113.713	-14.5953
WSC17-320	20	MB	05LL005	2016-11-02		no ice	-93.0961	-93.2844			-12.0887				-93.1902	-12.0887			0.133166
WSC17-344	20	MB	05LL005	2017-03-28		ice	-121.177	-121.126			-16.2476				-121.151	-16.2476			0.0361734
WSC17-542	21	MB	05LL005	2017-09-12		no ice	-82.1774				-8.59903				-82.1774	-8.59903
WSC19-111	25	MB	05LL005	2018-06-06			-94.4027				-12.0107	-11.971			-94.4027	-11.9909				0.0281223
WSC19-099	25	MB	05LL005	2018-10-01			-91.7662				-10.7429				-91.7662	-10.7429
WSC19-106	25	MB	05LL005	2019-06-17			-141.238				-18.426				-141.238	-18.426
WSC19-094	25	MB	05LL005	2019-08-02			-99.8241				-10.9469				-99.8241	-10.9469	-102.835	-12.7717
WSC13-1155	8	MB	05LL012	2014-09-18		no ice	-83.0446				-10.1817				-83.0446	-10.1817
WSC16-037	12	MB	05LL012	2015-07-16			-82.7143				-9.94516				-82.7143	-9.94516
WSC17-310	20	MB	05LL012	2017-03-09		ice	-110.443	-110.21	-110.616	-110.162	-14.6181				-110.358	-14.6181			0.211531
WSC17-305	20	MB	05LL012	2017-04-12			-116.033				-15.2233				-116.033	-15.2233
WSC17-544	21	MB	05LL012	2017-07-13		no ice	-83.0524				-9.83223				-83.0524	-9.83223
WSC19-073	25	MB	05LL012	2018-04-26			-110.233				-14.3893	-14.421			-110.233	-14.4051				0.0223933
WSC19-055	25	MB	05LL012	2018-07-19			-69.0808				-7.63293				-69.0808	-7.63293
WSC19-063	25	MB	05LL012	2018-10-02			-85.3894				-10.1824				-85.3894	-10.1824
WSC19-087	25	MB	05LL012	2019-01-07			-110.024				-14.2155				-110.024	-14.2155
WSC19-069	25	MB	05LL012	2019-09-12			-79.8754				-8.43395				-79.8754	-8.43395	-92.9805	-11.467
WSC13-0196	3	MB	05LM001	2013-07-10			-79.4186				-8.93126				-79.4186	-8.93126
WSC13-0436	3	MB	05LM001	2013-10-22			-75.3431				-8.56551				-75.3431	-8.56551
WSC13-1154	8	MB	05LM001	2014-09-08		no ice	-78.9314				-8.76032				-78.9314	-8.76032
WSC13-1142	7	MB	05LM001	2014-09-09		no ice	-78.2982	-78.2273	-78.2948	-78.7309	-9.30014	-9.08984			-78.3878	-9.19499			0.231061	0.148703
WSC13-1147	7	MB	05LM001	2014-11-13		slush running	-79.2929				-8.95809				-79.2929	-8.95809
WSC16-009	12	MB	05LM001	2015-10-01			-74.519				-8.21031	-8.05973			-74.519	-8.13502				0.106475
WSC16-488	15	MB	05LM001	2015-12-14		no ice	-75.5987	-75.7219			-8.27065				-75.6603	-8.27065			0.0871182
WSC16-481	15	MB	05LM001	2016-01-11		no ice	-76.5128				-8.49043				-76.5128	-8.49043
WSC16-489	15	MB	05LM001	2016-03-01		no ice	-77.9757				-8.77988				-77.9757	-8.77988
WSC16-494	15	MB	05LM001	2016-04-14			-78.5154				-8.66326				-78.5154	-8.66326
WSC16-729	17	MB	05LM001	2016-08-19		no ice	-72.4885				-8.08644				-72.4885	-8.08644
WSC17-318	20	MB	05LM001	2017-03-07		no ice	-77.4179				-8.92894	-8.95844			-77.4179	-8.94369				0.0208571
WSC17-313	20	MB	05LM001	2017-04-06		no ice	-79.2016				-9.22291				-79.2016	-9.22291
WSC17-326	20	MB	05LM001	2017-05-08		no ice	-77.6794				-8.98317				-77.6794	-8.98317
WSC17-549	21	MB	05LM001	2017-08-01		no ice	-74.6646				-8.34996				-74.6646	-8.34996
WSC18-186	23	MB	05LM001	2017-10-31		no ice	-72.1281				-7.96263				-72.1281	-7.96263
WSC17-343	20	MB	05LM001	2017-11-04		no ice	-72.0561				-8.02447				-72.0561	-8.02447
WSC18-194	23	MB	05LM001	2018-01-08		no ice	-76.4168				-8.50414				-76.4168	-8.50414
WSC18-419	23	MB	05LM001	2018-03-12		no ice	-76.8721				-8.62649				-76.8721	-8.62649
WSC19-053	25	MB	05LM001	2018-08-02			-71.5384				-7.84948				-71.5384	-7.84948
WSC19-186	25	MB	05LM001	2019-08-12			-72.851	-73.1211	-72.8135	-72.5414	-7.66326				-72.8318	-7.66326			0.237129
WSC19-044	25	MB	05LM001	2019-10-24			-71.411	-71.4558			-7.46331				-71.4334	-7.46331	-75.8766	-8.47406	0.0316389
WSC18-444	23	MB	05LM005	2018-05-17			-75.3171	-74.9649			-8.28644				-75.141	-8.28644	-75.141	-8.28644	0.249061
WSC13-0201	3	MB	05LM006	2013-07-10	NT		-80.1954				-9.05172				-80.1954	-9.05172
WSC13-0430	3	MB	05LM006	2013-10-21			-77.3927				-8.66858				-77.3927	-8.66858
WSC13-0815	6	MB	05LM006	2014-01-21		ice	-79.5672				-9.24607				-79.5672	-9.24607
WSC13-0864	6	MB	05LM006	2014-05-07			-87.2776				-10.0627				-87.2776	-10.0627
WSC13-0828	6	MB	05LM006	2014-07-10			-81.5938				-9.58676				-81.5938	-9.58676
WSC15-0089	10	MB	05LM006	2015-01-06		Ice cover	-81.3571				-9.49852				-81.3571	-9.49852
WSC15-0147	10	MB	05LM006	2015-03-10		Ice cover	-82.4021	-82.9285			-9.48814				-82.6653	-9.48814			0.372224
WSC15-0117	10	MB	05LM006	2015-04-29			-84.3315				-10.0919				-84.3315	-10.0919
WSC16-027	12	MB	05LM006	2015-09-30			-74.1129				-8.29667				-74.1129	-8.29667
WSC16-482	15	MB	05LM006	2016-01-12		ice	-77.4183				-8.66998				-77.4183	-8.66998
WSC16-491	15	MB	05LM006	2016-02-29		ice	-78.043				-8.74068				-78.043	-8.74068
WSC16-474	15	MB	05LM006	2016-04-13		no ice	-79.8193				-8.92778				-79.8193	-8.92778
WSC16-701	17	MB	05LM006	2016-08-18			-71.018				-7.87631				-71.018	-7.87631
WSC17-307	20	MB	05LM006	2017-03-13			-77.1373				-8.73518				-77.1373	-8.73518
WSC17-338	20	MB	05LM006	2017-04-05		no ice	-80.9769				-9.42956				-80.9769	-9.42956
WSC17-336	20	MB	05LM006	2017-05-09		no ice	-80.7139				-9.45291				-80.7139	-9.45291
WSC17-556	21	MB	05LM006	2017-08-01		no ice	-73.7123				-8.23838				-73.7123	-8.23838
WSC18-195	23	MB	05LM006	2017-10-31		no ice	-73.1537				-7.89599				-73.1537	-7.89599
WSC18-424	23	MB	05LM006	2018-01-09		ice	-76.1876				-8.59456				-76.1876	-8.59456
WSC18-184	23	MB	05LM006	2018-03-13		ice	-77.5622				-8.73137				-77.5622	-8.73137
WSC18-192	23	MB	05LM006	2018-05-18		no ice	-74.7478				-8.33403				-74.7478	-8.33403
WSC19-054	25	MB	05LM006	2018-08-09			-69.626				-7.59497				-69.626	-7.59497
WSC19-229	25	MB	05LM006	2019-08-13		no ice	-69.9667				-7.0916				-69.9667	-7.0916
WSC19-045	25	MB	05LM006	2019-10-25			-71.1647				-7.37425				-71.1647	-7.37425	-77.4892	-8.73661
WSC13-0074	2	SK	05MB003	2013-07-17	14:00:00		-89.8418				-10.8074				-89.8418	-10.8074
WSC13-0282	3	SK	05MB003	2013-10-29	13:00:00		-94.9189				-10.0931				-94.9189	-10.0931
WSC13-0664	6	SK	05MB003	2014-04-25	12:30:00		-146.189				-18.8341				-146.189	-18.8341
WSC15-0266	11	SK	05MB003	2015-09-17	17:45:00		-85.0924				-8.61672				-85.0924	-8.61672
WSC15-0396	11	SK	05MB003	2015-11-09	11:00:00		-93.1276				-10.4143				-93.1276	-10.4143
WSC16-523	15	SK	05MB003	2016-04-22	12:35:00		-123.787				-15.52				-123.787	-15.52
WSC16-310	15	SK	05MB003	2016-06-28	13:00:00		-89.4565				-9.64918				-89.4565	-9.64918
WSC16-630	17	SK	05MB003	2016-11-01	12:30:00		-85.9413				-10.5119				-85.9413	-10.5119
WSC17-114	19	SK	05MB003	2017-04-05	16:00:00		-139.115				-18.0752	-18.0594	-17.9536	-18.0647	-139.115	-18.0382				0.0567786
WSC17-109	19	SK	05MB003	2017-04-06	10:09:00		-132.284	-131.781	-131.261	-131.265	-17.0149				-131.647	-17.0149			0.489472
WSC17-256	20	SK	05MB003	2017-05-15	17:00:00		-100.794				-11.9359				-100.794	-11.9359
WSC17-259	20	SK	05MB003	2017-06-23	13:00:00		-92.7331				-10.4045				-92.7331	-10.4045
WSC18-137	23	SK	05MB003	2018-08-01	10:11:00		-85.878				-9.27843				-85.878	-9.27843
WSC18-517	24	SK	05MB003	2018-11-07	08:45:00		-94.3008				-9.35307				-94.3008	-9.35307
WSC19-262	25	SK	05MB003	2019-05-15	11:20:00		-109.065				-12.2576	-12.2813			-109.065	-12.2694	-104.126	-12.1827		0.0167803
WSC16-230	14	SK	05MB004	2016-03-30	06:40:00		-143.694				-18.5894				-143.694	-18.5894
WSC16-231	14	SK	05MB004	2016-04-06	08:25:00		-141.828				-18.3836				-141.828	-18.3836	-142.761	-18.4865
WSC13-0073	2	SK	05MC001	2013-07-17	16:00:00		-95.5904				-11.2831				-95.5904	-11.2831
WSC13-0138	3	SK	05MC001	2013-08-21	07:48:00		-103.107	-102.242			-11.7186				-102.675	-11.7186			0.611471
WSC13-0281	3	SK	05MC001	2013-10-28	13:00:00		-108.944				-12.7756				-108.944	-12.7756
WSC13-0603	5	SK	05MC001	2014-04-16	12:30:00		-158.442				-20.18				-158.442	-20.18
WSC13-0670	6	SK	05MC001	2014-06-02	09:30:00		-110.49				-13.1114				-110.49	-13.1114
WSC13-1026	7	SK	05MC001	2014-11-04	14:00:00		-107.779				-12.7653	-12.9724			-107.779	-12.8688				0.146484
WSC15-0265	11	SK	05MC001	2015-09-18	13:00:00		-97.1504				-11.3847				-97.1504	-11.3847
WSC15-0394	11	SK	05MC001	2015-11-04	15:00:00		-99.3917				-11.998				-99.3917	-11.998
WSC16-213	13	SK	05MC001	2016-04-11	14:00:00		-116.774	-115.88			-14.2193				-116.327	-14.2193			0.631868
WSC16-307	15	SK	05MC001	2016-06-28	14:30:00		-101.425				-12.0847				-101.425	-12.0847
WSC16-631	17	SK	05MC001	2016-11-01	15:00:00		-97.8079				-12.3133				-97.8079	-12.3133
WSC17-115	19	SK	05MC001	2017-02-22	15:00:00		-111.066				-13.6277				-111.066	-13.6277
WSC17-253	20	SK	05MC001	2017-05-16	15:00:00		-105.599				-12.6364				-105.599	-12.6364
WSC18-091	23	SK	05MC001	2018-04-24	17:25:00		-138.192				-18.5451				-138.192	-18.5451
WSC18-136	23	SK	05MC001	2018-08-02	13:00:00		-101.507	-101.654			-11.581				-101.58	-11.581			0.103404
WSC18-518	24	SK	05MC001	2018-11-08	10:45:00		-110.868				-12.6839				-110.868	-12.6839
WSC19-256	25	SK	05MC001	2019-04-10	16:05:00		-148.419				-18.9264				-148.419	-18.9264
WSC19-255	25	SK	05MC001	2019-05-15	13:40:00		-115.109	-114.864	-113.623	-114.628	-13.569				-114.556	-13.569	-112.572	-13.6393	0.652453
WSC13-0137	3	SK	05MD004	2013-08-21	17:09:00		-95.8339				-10.7159				-95.8339	-10.7159
WSC13-0287	3	SK	05MD004	2013-10-29	15:00:00		-101.504	-101.282			-11.6838				-101.393	-11.6838			0.15689
WSC13-0602	5	SK	05MD004	2014-04-25	14:00:00		-148.541				-19.1999				-148.541	-19.1999
WSC13-0678	6	SK	05MD004	2014-06-04	13:00:00		-108.882	-108.355			-12.9692				-108.619	-12.9692			0.372653
WSC15-0264	11	SK	05MD004	2015-09-17	14:00:00		-89.9366				-9.7258				-89.9366	-9.7258
WSC16-169	13	SK	05MD004	2016-01-15	10:00:00		-104.596	-104.26	-104.152		-12.4179				-104.336	-12.4179			0.231374
WSC16-214	13	SK	05MD004	2016-04-12	17:15:00		-124.498				-15.6014				-124.498	-15.6014
WSC16-524	15	SK	05MD004	2016-05-09	13:00:00		-110.389	-110.347			-13.3034	-13.1514			-110.368	-13.2274			0.0300545	0.10746
WSC16-311	15	SK	05MD004	2016-06-28	12:00:00		-95.4313	-95.3307			-10.5677				-95.381	-10.5677			0.0711653
WSC17-111	19	SK	05MD004	2017-01-09	18:30:00		-102.896				-12.2113				-102.896	-12.2113
WSC17-118	19	SK	05MD004	2017-03-03	11:00:00		-109.417				-13.2759	-13.1677	-13.2227	-13.2902	-109.417	-13.2392				0.0557669
WSC17-117	19	SK	05MD004	2017-04-06	13:00:00		-126.075				-15.881				-126.075	-15.881
WSC17-258	20	SK	05MD004	2017-06-23			-98.2319	-98.1974			-11.3724				-98.2146	-11.3724			0.0243887
WSC18-135	23	SK	05MD004	2018-08-01	13:15:00		-97.4547				-10.9573				-97.4547	-10.9573
WSC18-516	24	SK	05MD004	2018-11-07	12:35:00		-111.229				-12.8672				-111.229	-12.8672
WSC19-263	25	SK	05MD004	2019-04-16	14:10:00		-142.8				-17.9507				-142.8	-17.9507
WSC19-260	25	SK	05MD004	2019-05-14	14:15:00		-121.447				-14.3309				-121.447	-14.3309	-111.085	-13.2305
WSC13-0205	3	MB	05ME001	2013-06-12			-128.615				-15.8135				-128.615	-15.8135
WSC13-0195	3	MB	05ME001	2013-07-18			-120.516				-14.6579				-120.516	-14.6579
WSC13-0203	3	MB	05ME001	2013-08-27	NT		-117.199				-14.2172	-14.3172			-117.199	-14.2672				0.070692
WSC13-0207	3	MB	05ME001	2013-09-26			-114.131				-13.7497				-114.131	-13.7497
WSC13-0431	3	MB	05ME001	2013-11-06			-112.929				-13.4841				-112.929	-13.4841
WSC13-0817	6	MB	05ME001	2014-05-28			-126.266				-16.1013				-126.266	-16.1013
WSC13-0827	6	MB	05ME001	2014-07-16			-108.206				-13.4592				-108.206	-13.4592
WSC13-1151	8	MB	05ME001	2014-09-11		no ice	-97.5704				-11.5265				-97.5704	-11.5265
WSC13-1136	7	MB	05ME001	2014-10-29		no ice	-95.0939				-11.2776				-95.0939	-11.2776
WSC19-077	25	MB	05ME001	2018-07-25			-91.7212	-91.3108	-92.002		-10.785				-91.678	-10.785	-111.22	-13.5122	0.347627
WSC13-0213	3	MB	05ME006	2013-06-11			-117.557				-14.0871				-117.557	-14.0871
WSC13-0210	3	MB	05ME006	2013-07-16			-110.707				-13.2822				-110.707	-13.2822
WSC13-0217	3	MB	05ME006	2013-08-28			-113.122				-13.5043				-113.122	-13.5043
WSC13-0218	3	MB	05ME006	2013-09-24			-103.948				-12.1787				-103.948	-12.1787
WSC13-0437	3	MB	05ME006	2013-11-07			-105.597				-12.1871				-105.597	-12.1871
WSC13-0883	6	MB	05ME006	2014-04-25			-150.174				-19.335				-150.174	-19.335
WSC13-0820	6	MB	05ME006	2014-07-09			-106.882				-13.2131				-106.882	-13.2131
WSC13-0893	6	MB	05ME006	2014-07-14			-108.033				-13.3658				-108.033	-13.3658
WSC13-0831	6	MB	05ME006	2014-07-18			-105.342				-13.119				-105.342	-13.119
WSC13-1161	8	MB	05ME006	2014-09-09		no ice	-98.9525				-11.7405				-98.9525	-11.7405
WSC13-1137	7	MB	05ME006	2014-10-28		no ice	-100.822				-12.0864				-100.822	-12.0864
WSC15-0106	10	MB	05ME006	2015-04-08			-128.028	-127.199			-15.9964				-127.613	-15.9964			0.585673
WSC15-0118	10	MB	05ME006	2015-05-25			-109.443				-13.0832				-109.443	-13.0832
WSC16-056	12	MB	05ME006	2015-07-21			-103.942				-12.2788				-103.942	-12.2788
WSC16-043	12	MB	05ME006	2015-08-18			-105.543				-12.165				-105.543	-12.165
WSC16-057	12	MB	05ME006	2015-09-22			-105.053				-12.258				-105.053	-12.258
WSC16-470	15	MB	05ME006	2015-10-27		no ice	-105.453				-12.26				-105.453	-12.26
WSC16-350	15	MB	05ME006	2016-06-07		no ice	-113.488				-14.2039				-113.488	-14.2039
WSC16-739	17	MB	05ME006	2016-07-20		no ice	-102.082				-12.371				-102.082	-12.371
WSC16-726	17	MB	05ME006	2016-11-02		no ice	-91.8355				-11.4227				-91.8355	-11.4227
WSC18-432	23	MB	05ME006	2017-07-10		no ice	-104.041	-104.83			-12.3839	-12.3318			-104.435	-12.3578			0.557834	0.0368427
WSC19-080	25	MB	05ME006	2018-07-27			-97.6187				-11.5936				-97.6187	-11.5936	-108.529	-13.095
WSC15-0084	10	MB	05ME012	2015-04-23			-124.974				-15.8416				-124.974	-15.8416
WSC16-013	12	MB	05ME012	2015-07-16			-114.137				-13.7409				-114.137	-13.7409
WSC16-051	12	MB	05ME012	2015-07-23			-112				-13.3376				-112	-13.3376
WSC16-011	12	MB	05ME012	2015-08-19			-112.047				-13.4316				-112.047	-13.4316
WSC16-014	12	MB	05ME012	2015-09-24			-111.465				-13.1482				-111.465	-13.1482
WSC16-485	15	MB	05ME012	2015-10-28		no ice	-109.088				-12.9915				-109.088	-12.9915
WSC16-343	15	MB	05ME012	2016-01-13		ice	-103.796				-12.2039				-103.796	-12.2039
WSC16-349	15	MB	05ME012	2016-06-17		no ice	-118.626	-118.582			-14.8311				-118.604	-14.8311			0.0312514
WSC16-741	17	MB	05ME012	2016-07-21		no ice	-113.755				-14.0196	-14.0694	-14.1243	-14.1331	-113.755	-14.0866				0.052824
WSC16-715	17	MB	05ME012	2016-11-04		no ice	-96.5953				-11.9053				-96.5953	-11.9053	-111.646	-13.5518
WSC16-344	15	MB	05MH001	2016-01-12		ice	-105.057				-12.5461				-105.057	-12.5461
WSC17-558	21	MB	05MH001	2017-07-13		no ice	-101.326				-12.0983				-101.326	-12.0983
WSC17-536	21	MB	05MH001	2017-08-18		no ice	-102.781				-11.9892				-102.781	-11.9892	-103.055	-12.2112
WSC13-0200	3	MB	05MH005	2013-06-04	NT		-115.24	-115.988			-14.0886				-115.614	-14.0886			0.528554
WSC13-0193	3	MB	05MH005	2013-07-12			-88.5211				-10.6799				-88.5211	-10.6799
WSC13-0429	3	MB	05MH005	2013-10-31			-86.6201				-10.6472				-86.6201	-10.6472
WSC13-0888	6	MB	05MH005	2014-02-28		ice	-106.345				-13.0551				-106.345	-13.0551
WSC13-0876	6	MB	05MH005	2014-04-28			-131.954				-16.9115				-131.954	-16.9115
WSC13-0873	6	MB	05MH005	2014-06-02			-114.322				-14.2745				-114.322	-14.2745
WSC13-0858	6	MB	05MH005	2014-07-07			-95.9229				-12.4633				-95.9229	-12.4633
WSC13-0862	6	MB	05MH005	2014-07-08	10:35:00		-95.9236	-95.6023	-95.5934		-12.3387				-95.7064	-12.3387			0.188091
WSC13-0867	6	MB	05MH005	2014-07-09	13:37:00		-95.6785				-12.4892	-12.4662	-12.5108	-12.3763	-95.6785	-12.4606				0.0590992
WSC13-0872	6	MB	05MH005	2014-07-10	11:00:00		-96.2021				-12.5472				-96.2021	-12.5472
WSC13-0875	6	MB	05MH005	2014-07-11	13:26:00		-97.2179				-12.3882				-97.2179	-12.3882
WSC13-0860	6	MB	05MH005	2014-07-12	11:15:00		-97.9033	-97.9349			-12.4268				-97.9191	-12.4268			0.0223466
WSC13-1143	7	MB	05MH005	2014-09-19		no ice	-91.4479				-10.9285				-91.4479	-10.9285
WSC16-038	12	MB	05MH005	2015-09-24			-97.8383				-11.3508				-97.8383	-11.3508
WSC16-471	15	MB	05MH005	2015-11-05		no ice	-97.7573				-11.3841	-11.2977			-97.7573	-11.3409				0.0610951
WSC16-354	15	MB	05MH005	2016-06-17		no ice	-99.9012				-12.1633				-99.9012	-12.1633
WSC16-353	15	MB	05MH005	2016-06-23		no ice	-99.3938				-11.9981				-99.3938	-11.9981
WSC16-705	17	MB	05MH005	2016-07-22		no ice	-87.4541				-10.4381				-87.4541	-10.4381
WSC16-736	17	MB	05MH005	2016-09-16		no ice	-97.7956				-11.6523				-97.7956	-11.6523
WSC16-728	17	MB	05MH005	2016-10-28		no ice	-87.4951				-10.7717				-87.4951	-10.7717
WSC17-309	20	MB	05MH005	2017-04-13		no ice	-126.415				-16.3599				-126.415	-16.3599
WSC17-339	20	MB	05MH005	2017-04-15		no ice	-124.957				-16.1416				-124.957	-16.1416
WSC17-538	21	MB	05MH005	2017-05-19		no ice	-100.479	-100.633			-12.1168				-100.556	-12.1168			0.108759
WSC17-553	21	MB	05MH005	2017-06-23		no ice	-96.5278				-11.6569				-96.5278	-11.6569
WSC17-555	21	MB	05MH005	2017-08-04		no ice	-97.8159				-11.309				-97.8159	-11.309
WSC18-198	23	MB	05MH005	2017-09-15		no ice	-99.2605				-11.5378				-99.2605	-11.5378
WSC18-191	23	MB	05MH005	2017-10-27		no ice	-102.737				-12.3412				-102.737	-12.3412
WSC18-185	23	MB	05MH005	2018-03-02		ice	-108.073				-13.6443				-108.073	-13.6443
WSC18-182	23	MB	05MH005	2018-04-24		no ice	-108.96	-108.753			-13.816				-108.857	-13.816			0.146288
WSC19-114	25	MB	05MH005	2018-06-15			-87.3339				-10.5707				-87.3339	-10.5707
WSC19-071	25	MB	05MH005	2018-07-27			-88.718				-10.2869				-88.718	-10.2869	-100.721	-12.4099
WSC16-469	15	MB	05MH007	2016-03-24		no ice	-110.479				-13.4815				-110.479	-13.4815	-110.479	-13.4815
WSC13-0219	3	MB	05MH013	2013-06-12			-115.97				-14.0592				-115.97	-14.0592
WSC13-1158	8	MB	05MH013	2014-10-29		no ice	-99.4978				-11.6796				-99.4978	-11.6796
WSC16-039	12	MB	05MH013	2015-07-15			-107.6				-12.4546				-107.6	-12.4546
WSC16-021	12	MB	05MH013	2015-08-14			-98.1803				-11.3846				-98.1803	-11.3846
WSC16-012	12	MB	05MH013	2015-09-24			-101.453	-101.414			-11.7551				-101.433	-11.7551			0.0280446
WSC16-698	17	MB	05MH013	2016-04-21		no ice	-93.5279	-93.7451			-11.279				-93.6365	-11.279			0.153596
WSC17-550	21	MB	05MH013	2017-01-20		ice	-96.2182	-96.3281	-95.7267	-95.5073	-11.5003				-95.9451	-11.5003			0.391856
WSC17-551	21	MB	05MH013	2017-09-15		no ice	-99.1275				-11.3384	-11.3306	-11.0779	-10.9872	-99.1275	-11.1835				0.178235
WSC19-067	25	MB	05MH013	2018-05-01			-115.215				-14.6779				-115.215	-14.6779
WSC19-056	25	MB	05MH013	2018-10-01			-106.364	-105.803	-106.306		-12.7944				-106.158	-12.7944	-103.276	-12.2768	0.308487
WSC13-0830	6	MB	05MJ001	2013-07-15			-87.6955				-10.6887				-87.6955	-10.6887
WSC13-0823	6	MB	05MJ001	2013-08-26			-92.2817				-10.934				-92.2817	-10.934
WSC13-0865	6	MB	05MJ001	2013-09-27			-93.064				-10.9112				-93.064	-10.9112
WSC13-0859	6	MB	05MJ001	2013-10-02			-88.1481				-10.5652				-88.1481	-10.5652
WSC13-1153	8	MB	05MJ001	2014-07-18			-100.137				-12.2873				-100.137	-12.2873
WSC13-1140	7	MB	05MJ001	2014-07-22		no ice	-99.9629				-12.2652				-99.9629	-12.2652
WSC13-1166	8	MB	05MJ001	2014-09-19		no ice	-91.1953				-10.9478				-91.1953	-10.9478
WSC16-059	12	MB	05MJ001	2015-04-08			-118.954				-14.7548				-118.954	-14.7548
WSC15-0188	10	MB	05MJ001	2015-07-13			-98.1769	-98.4018			-11.4737				-98.2893	-11.4737			0.159004
WSC16-502	15	MB	05MJ001	2015-09-21			-93.0399				-11.0015				-93.0399	-11.0015
WSC16-500	15	MB	05MJ001	2015-11-02			-99.8084	-99.9623			-11.8175				-99.8854	-11.8175			0.10887
WSC16-495	15	MB	05MJ001	2016-01-12		ice	-104.467				-12.4829				-104.467	-12.4829	-97.26	-11.6775
WSC13-0007	1	SK	05NB001	2013-06-12	13:10:00		-129.458				-16.0876				-129.458	-16.0876
WSC13-0081	2	SK	05NB001	2013-07-17	08:30:00		-110.502				-13.6167	-13.7359			-110.502	-13.6763				0.0842895
WSC13-0142	3	SK	05NB001	2013-08-21	12:45:00		-104.157				-12.6894				-104.157	-12.6894
WSC13-0239	3	SK	05NB001	2013-09-26	10:30:00		-99.5904	-99.7568	-99.4524		-11.8947				-99.5999	-11.8947			0.152441
WSC13-0279	3	SK	05NB001	2013-10-30	10:15:00		-100.133				-11.8024				-100.133	-11.8024
WSC13-0478	3	SK	05NB001	2014-01-15	11:30:00		-98.4739				-11.4985				-98.4739	-11.4985
WSC13-1028	7	SK	05NB001	2014-10-31	09:30:00		-90.6007				-9.85229				-90.6007	-9.85229
WSC16-170	13	SK	05NB001	2016-01-13	12:00:00		-89.6271				-9.13581				-89.6271	-9.13581	-102.819	-12.0796
WSC13-0008	1	SK	05NB036	2013-06-12	15:20:00		-85.6759				-10.0616				-85.6759	-10.0616
WSC13-0079	2	SK	05NB036	2013-07-17	09:45:00		-82.0395				-9.60672				-82.0395	-9.60672
WSC13-0242	3	SK	05NB036	2013-09-26	16:30:00		-89.4398				-10.5284				-89.4398	-10.5284
WSC13-0284	3	SK	05NB036	2013-10-30	13:00:00		-88.4958				-10.3137				-88.4958	-10.3137
WSC13-0475	3	SK	05NB036	2014-01-15	14:00:00		-89.5068				-10.683				-89.5068	-10.683
WSC13-0913	7	SK	05NB036	2014-09-24	14:20:00		-89.5918				-10.0304				-89.5918	-10.0304
WSC13-1032	7	SK	05NB036	2014-10-31	12:50:00		-88.226				-9.84896				-88.226	-9.84896
WSC16-167	13	SK	05NB036	2016-01-13	16:00:00		-88.3247				-9.93042	-9.7657	-9.91106	-9.85363	-88.3247	-9.8652	-87.6625	-10.1173		0.0739197
WSC13-0010	1	SK	05ND004	2013-06-11	12:30:00		-104.795				-12.2826	-12.1834			-104.795	-12.233				0.0701939
WSC13-0141	3	SK	05ND004	2013-08-22	11:00:00		-103.632				-12.0557				-103.632	-12.0557
WSC13-0246	3	SK	05ND004	2013-09-24	13:30:00		-97.8268				-11.2551				-97.8268	-11.2551
WSC13-0280	3	SK	05ND004	2013-10-29	13:25:00		-97.5526				-11.0446				-97.5526	-11.0446
WSC13-0667	6	SK	05ND004	2014-06-04	15:15:00		-113.924				-13.7511				-113.924	-13.7511
WSC13-0914	7	SK	05ND004	2014-09-23	15:20:00		-98.4012				-11.6184				-98.4012	-11.6184
WSC13-1030	7	SK	05ND004	2014-11-03	12:50:00		-97.4531				-11.3392				-97.4531	-11.3392	-101.941	-11.8996
WSC13-0009	1	SK	05ND010	2013-06-11	08:30:00		-111.719				-13.1772				-111.719	-13.1772
WSC13-0082	2	SK	05ND010	2013-07-16	08:45:00		-86.6053	-87.1672	-85.4664	-85.5291	-11.0743				-86.192	-11.0743			0.834219
WSC13-0139	3	SK	05ND010	2013-08-23	09:00:00		-94.1428				-10.6783				-94.1428	-10.6783
WSC13-0247	3	SK	05ND010	2013-09-24	08:20:00		-97.3574				-11.2047				-97.3574	-11.2047
WSC13-0286	3	SK	05ND010	2013-10-29	08:45:00		-110.613				-13.4437				-110.613	-13.4437
WSC13-0477	3	SK	05ND010	2014-01-14	14:00:00		-111.923				-14.0492				-111.923	-14.0492
WSC13-0666	6	SK	05ND010	2014-06-04	09:30:00		-104.921	-103.306	-103.042		-12.4461				-103.756	-12.4461			1.01752
WSC13-0915	7	SK	05ND010	2014-09-23	08:00:00		-90.6938				-10.5567				-90.6938	-10.5567
WSC13-1029	7	SK	05ND010	2014-11-03	08:20:00		-101.458				-11.9525				-101.458	-11.9525	-100.873	-12.0647
WSC13-0194	3	MB	05NF001	2013-06-11			-102.234				-12.4996				-102.234	-12.4996
WSC13-0882	6	MB	05NF001	2014-07-07			-91.3971				-11.4575				-91.3971	-11.4575
WSC13-1138	7	MB	05NF001	2014-10-28		no ice	-82.6801				-9.66307				-82.6801	-9.66307
WSC16-050	12	MB	05NF001	2015-07-14			-70.1444				-7.46876				-70.1444	-7.46876
WSC16-044	12	MB	05NF001	2015-08-11			-70.0729				-7.04067				-70.0729	-7.04067
WSC16-019	12	MB	05NF001	2015-09-22			-64.2524				-5.70902				-64.2524	-5.70902
WSC16-501	15	MB	05NF001	2015-11-02		no ice	-59.8861				-5.6771				-59.8861	-5.6771
WSC16-467	15	MB	05NF001	2016-02-29		ice	-91.7629				-10.2857				-91.7629	-10.2857
WSC16-358	15	MB	05NF001	2016-06-16		no ice	-66.7604				-6.48362				-66.7604	-6.48362
WSC16-700	17	MB	05NF001	2016-07-19		no ice	-66.2194				-6.59361				-66.2194	-6.59361
WSC17-337	20	MB	05NF001	2016-09-13		no ice	-57.1555				-4.91692				-57.1555	-4.91692
WSC17-548	21	MB	05NF001	2017-08-16		no ice	-71.5932				-6.49656				-71.5932	-6.49656
WSC17-543	21	MB	05NF001	2017-09-13		no ice	-59.5592				-4.30951				-59.5592	-4.30951
WSC18-406	23	MB	05NF001	2017-11-09			-66.3495				-6.16782				-66.3495	-6.16782
WSC18-190	23	MB	05NF001	2018-04-19		ice	-106.505				-12.9061	-12.8814			-106.505	-12.8938				0.0174568
WSC18-408	23	MB	05NF001	2018-04-27			-106.916	-107.241			-13.5246				-107.078	-13.5246			0.229919
WSC19-116	25	MB	05NF001	2018-06-05			-82.6945				-8.84721				-82.6945	-8.84721
WSC19-098	25	MB	05NF001	2018-10-04			-60.8721				-5.63209				-60.8721	-5.63209	-76.512	-8.09262
WSC13-0197	3	MB	05NF002	2013-06-10			-100.278				-12.5173				-100.278	-12.5173
WSC13-1150	7	MB	05NF002	2014-10-28		no ice	-96.7144				-11.7454				-96.7144	-11.7454
WSC16-047	12	MB	05NF002	2015-07-14			-89.2189				-9.87328				-89.2189	-9.87328
WSC16-049	12	MB	05NF002	2015-08-11			-83.3382				-8.75966				-83.3382	-8.75966
[truncated: 2,608 more rows]

## Sheet: Flow-weighted station data
WSC code	d2H	d18O	lat	lon	drainage basin area	mean flow	water yield	Station Elev
	vs VSMOW		degrees	degrees	km2	m3/s	mm/yr	masl
01AD003	-87.433	-12.4976	47.2066	-68.9569	1350	24.2906	567.818	179.38
01AF002	-81.0665	-11.6332	47.0389	-67.7397	21900	408.413	588.517	105.43
01AG003	-75.7227	-10.8594	46.8164	-67.752	6060	120.281	626.365	80.85
01AH002	-85.9469	-12.3805	47.173	-67.2108	2230	53.7596	760.773	159.06
01AJ003	-74.0201	-10.9968	46.2162	-67.7279	1210	30.9879	808.185	58.9
01AL002	-74.2018	-11.0954	46.1259	-66.6113	1450	43.7688	952.578	20.89
01BC001	-82.6567	-12.021	47.6671	-67.4831	3160	70.2377	701.434	126.89
01BJ007	-87.0826	-12.5734	47.9087	-66.9481	7740	171.217	698.088	17.93
01BO001	-79.1351	-11.6729	46.736	-65.8256	5050	140.166	875.9	13.49
01BP001	-86.2445	-12.4667	46.936	-65.9074	1340	37.9798	894.442	14.71
02DD010	-73.3237	-10.0568	46.0686	-80.6116	13900	226.819	514.955	180.96
02EA011	-71.6321	-9.81331	45.7704	-80.4823	2839.38	54.2344	602.775	197.4
02EC002	-64.2292	-8.99779	44.7137	-79.2816	1510.27	27.2571	569.546	223.6
02GB001	-64.5557	-9.61393	43.1327	-80.2673	5200.52	71.0877	431.372	196.24
02GE003	-60.8936	-9.19195	42.5449	-81.9673	4370.37	63.1874	456.264	187.86
02GG002	-62.2984	-9.45522	42.8308	-81.8517	701.18	8.40543	378.298	206.43
02KD002	-68.0295	-9.53039	45.0521	-77.846	844.48	14.8492	554.904	321.32
02KF005	-78.9423	-10.795	45.3513	-75.8267	90900	1484.17	515.256	58.38
02YQ001	-64.7534	-9.35681	49.0163	-54.8507	4450	122.345	867.624	13.52
02YS005	-59.3441	-8.54377	48.6628	-54.0153	2000	49.3426	778.566	10.62
03NF001	-119.792	-16.0253	55.2341	-61.3017	7570	147.802	616.153	91.63
03OC003	-112.26	-14.8703	52.9684	-64.6616	15100	315.637	659.651	487.91
03OE001	-112.804	-15.0284	53.2483	-60.7851	92500	1815.3	619.315	20.08
03QC002	-100.64	-13.9229	52.6486	-56.8712	2310	54.7012	747.289	50.75
04AB001	-109.959	-13.6771	56.4167	-92.8092	103000	515.81	158.036	31.84
04AD002	-100.276	-12.0918	55.8504	-92.0949	65000	393.278	190.937	75.07
04HA001	-103.465	-13.6938	51.3306	-83.8333	118000	1080.18	288.881	62.95
04JF001	-96.8601	-12.5173	50.6611	-86.5198	5304.37	55.5479	330.475	250.76
04JG001	-101.115	-13.7205	50.4229	-84.3815	26200	346.409	417.246	91.8
04LD001	-94.2765	-12.9291	49.3138	-82.0431	12402.8	170.219	433.105	223.9
04LF001	-99.9484	-13.7714	49.4144	-82.4399	6759.38	99.0342	462.362	213.32
04LJ001	-104.681	-14.4072	49.6139	-83.2667	8574.38	119.243	438.869	219.09
05AG006	-131.413	-16.9829	49.9189	-111.8	27532.8	78.8793	90.41	712.111
05AJ001	-138.749	-17.7639	50.0421	-110.677	56368.6	173.023	96.8655	666.39
05BH004	-145.501	-18.9132	51.0503	-114.052	7868.2	89.3248	358.262	1044.09
05BM002	-145.41	-18.8421	50.8228	-113.445	15664.6	143.812	289.72	903.8
05BM004	-144.61	-18.6552	50.7502	-112.542	20252.9	119.178	185.701	784.7
05BN012	-141.471	-18.2579	50.0473	-111.591	25278	93.8928	117.218	711.03
05CE001	-140.05	-17.7043	51.4673	-112.712	24865.3	56.056	71.1431	679.13
05CK004	-139.564	-17.5219	50.9028	-110.299	47849.5	62.4029	41.1558	594.35
05DC001	-148.625	-19.3742	52.3767	-114.941	11006.8	152.885	438.336	959.81
05DE010	-149.213	-19.2662	53.3155	-114.758	22122.9	287.483	410.086	708.33
05DF001	-148.885	-19.1976	53.5372	-113.486	28096	204.895	230.139	617.79
05FC008	-142.449	-16.792	52.4018	-111.411	11718.8	5.71321	15.3851	627.61
05FE004	-131.056	-15.078	52.8564	-110.019	25064	7.01516	8.83266	543.09
05JF001	-110.043	-13.0626	50.6505	-104.867	17500	9.89975	17.8521	497.15
05JM001	-114.984	-13.6458	50.4913	-101.559	50900	25.7643	15.9737	400.38
05KH007	-127.37	-16.1813	53.6137	-102.104	12600	39.081	97.8811	266.67
05KJ001	-128.749	-16.1235	53.8381	-101.209	389000	789.312	64.0329	260.63
05LC001	-123.392	-15.5937	52.8595	-102.195	11000	30.7555	88.2335	324.93
05LH005	-84.5602	-9.672	51.8485	-99.5462	55100	182.308	104.414	252.88
05LJ010	-110.973	-13.9619	51.2821	-100.016	2880	15.1878	166.421	267.2
05LJ025	-92.0156	-11.1264	51.4503	-99.9711	8740	31.8006	114.823	263.81
05LL005	-107.841	-13.6817	50.1853	-99.11	1820	3.7544	65.0989	293.62
05LM001	-76.8011	-8.67473	51.5873	-98.7118	79800	238.822	94.4442	248.21
05LM006	-79.9702	-9.15887	52.002	-98.3298	82300	202.706	77.7269	242.53
05MC001	-120.209	-14.7023	51.9397	-102.547	1930	6.51008	106.447	500.23
05MD004	-128.04	-16.0654	51.5649	-101.917	13000	22.8123	55.3769	434.8
05ME001	-113.392	-13.8152	50.81	-101.436	19400	49.3403	80.261	412.18
05ME006	-110.489	-13.6105	50.1105	-101.036	84200	105.706	39.6178	379.64
05ME012	-116.259	-14.4243	50.7664	-101.437	19400	43.8352	71.3058	412.08
05MH005	-102.868	-13.1265	49.6986	-98.8896	160000	149.515	29.4896	301.4
05MJ001	-97.6072	-11.8434	49.8683	-97.4053	162000	116.802	22.753	234.74
05NB001	-102.819	-12.0796	49.1021	-103.017	4840	0.742966	4.84426	542.68
05NB036	-87.6625	-10.1173	49.1434	-103.083	6200	2.49783	12.7138	538.16
05ND010	-100.873	-12.0171	49.5228	-102.172	4710	2.59491	17.3863	574.45
05NF001	-91.0431	-11.1562	49.2667	-100.977	49900	31.2952	19.7916	429.58
05NF002	-94.7651	-11.1916	49.0574	-101.049	3220	3.70783	36.3386	442.38
05NG001	-77.7683	-8.40028	49.598	-99.6816	61100	40.6719	21.0067	353.64
05NG010	-80.8584	-9.46059	49.5619	-99.5119	1030	0.606653	18.5869	371.57
05OA010	-123.725	-15.9304	49.2635	-99.464	573	1.24115	68.3553	413.8
05OC001	-81.5346	-10.7045	49.0085	-97.215	102000	181.144	56.0438	239.1
05OC008	-89.258	-11.7695	49.785	-97.1336	122000	314.665	81.3941	228.51
05OC012	-87.3636	-11.4876	49.5534	-97.1856	115000	222.22	60.9802	236.32
05OF018	-95.7894	-13.0155	49.4332	-98.1599	130	0.198233	48.1211	281.31
05OJ005	-82.318	-10.3929	50.1456	-96.8651	287000	374.303	41.1572	220.66
05PG001	-73.8606	-8.76705	50.0349	-95.5067	888	5.91512	210.21	304.49
05TG001	-112.208	-12.9011	55.7422	-97.8957	18500	911.733	1555.25	190.85
05TG003	-117.832	-14.7129	55.9953	-97.3576	6110	33.9342	175.267	200.31
05UG001	-113.932	-14.5406	56.5126	-94.2162	3270	21.2493	205.07	71.84
06AD006	-122.4	-14.402	54.3552	-110.217	14504.6	19.0397	41.4245	501.72
06CB002	-99.4553	-11.1878	55.3523	-104.502	15500	56.0732	114.164	366.5
06DA002	-120.898	-14.1956	58.0043	-101.395	28400	147.566	163.973	346.13
06DA004	-126.537	-14.9982	57.5842	-104.185	7730	38.0894	155.499	417.64
06EA006	-113.597	-13.1699	56.1477	-100.459	230000	863.297	118.45	268.49
06EB004	-113.12	-13.1707	56.4682	-100.036	244000	971.649	125.668	264.42
06FB001	-112.596	-13.3962	57.2389	-96.8324	271000	211.883	24.6735	232.11
06FD001	-114.019	-13.8293	58.1186	-94.6225	289000	331.76	36.2268	56.79
06GD001	-120.995	-14.9165	58.8913	-96.2767	48100	352.193	231.068	136.62
07AD002	-156.471	-20.3525	53.4243	-117.569	9764.8	180.112	582.079	965.95
07BC002	-133.142	-16.4658	54.4503	-113.993	13103.7	27.1271	65.3301	607.86
07BE001	-144.072	-18.3524	54.722	-113.288	74602.3	383.769	162.339	515.7
07BK001	-118.95	-13.6812	55.3049	-114.756	13567	48.3749	112.523	574.84
07CD001	-130.02	-15.91	56.6853	-111.255	30799.4	126.756	129.877	252.25
07CE002	-132.987	-16.6832	55.8372	-110.869	4862.9	22.406	145.403	460.57
07EA005	-161.619	-20.8474	57.0751	-125.15	15600	225.964	457.108	688.64
07FB001	-146.054	-19.0009	55.7184	-121.212	12100	177.586	463.156	509.16
07FD003	-149.202	-19.1618	55.9191	-118.607	135396	1470.75	342.796	357.11
07FD010	-150.334	-19.293	56.1269	-120.058	121000	1412.16	368.3	388.29
07GE001	-151.987	-19.753	55.0712	-118.803	11300	88.4556	247.031	527.41
07GH002	-144.989	-18.1639	55.4562	-117.162	11100	48.8829	138.976	489.24
07GJ001	-148.759	-18.9562	55.7146	-117.623	50300	330.98	207.653	380.5
07HA001	-150.163	-19.3524	56.2449	-117.314	194374	1778.76	288.79	326.67
07JD002	-136.425	-16.5694	57.8746	-115.389	35800	67.7916	59.7581	317.29
07KC001	-152.089	-19.4413	59.1181	-112.437	293000	1867.79	201.171	231.01
07LE002	-131.113	-15.6985	59.15	-105.543	50700	264.256	164.483	281.37
07MB001	-137.246	-16.5699	58.9675	-108.173	9120	49.162	170.114	344.92
07NB001	-144.79	-18.2093	59.8722	-111.583	606000	3072.88	160.021	199.97
07OB001	-147.241	-17.8967	60.743	-115.86	51700	83.6555	51.0632	169.839
07OB003	-147.166	-18.0925	59.1495	-117.636	36900.6	86.9742	74.3808	304.63
07OC001	-153.792	-19.2532	58.5971	-118.334	10369.6	20.945	63.7414	358.18
07SA002	-141.261	-16.4102	63.9741	-115.433	13300	39.367	93.4081	249.52
07TA001	-133.36	-15.0213	63.1077	-116.975	13900	31.9589	72.5573	263.1
08AB001	-167.272	-21.7863	60.1183	-137.978	16200	278.29	542.11	434.69
08EC013	-133.947	-16.4963	55.4265	-126.698	6760	46.9977	219.398	716.077
08EF001	-136.545	-17.9726	54.6319	-128.431	42300	860.992	642.337	79.4
08HA011	-74.8381	-10.4972	48.733	-123.715	826	53.4197	2040.92	107.87
08JA017	-126.19	-15.6517	53.6855	-124.839	15500	77.1708	157.118	707.77
08JC001	-127.726	-15.5941	54.0267	-124.009	25200	120.131	150.438	637.1
08JC002	-132.837	-16.2138	53.9604	-123.235	42700	253.967	187.696	627.838
08KA004	-145.335	-19.1184	54.0787	-121.85	18000	488.799	856.963	609.76
08KB001	-146.497	-19.2267	54.0037	-122.625	32400	863.287	840.841	572.02
08KG001	-141.456	-17.4347	53.3064	-122.892	12400	55.638	141.597	519.64
08LE031	-130.861	-17.0066	50.7631	-119.743	15800	312.121	623.404	347.73
08LF051	-135.883	-17.7982	50.3546	-121.394	55400	795.613	453.206	206.94
08MC018	-142.149	-18.446	52.5303	-122.444	114000	1515.64	419.56	433.58
08MF005	-136.58	-17.7159	49.386	-121.454	217000	2838.08	412.733	35.64
08MF040	-140.426	-18.1769	50.6137	-121.853	154000	1820.92	373.141	198.09
08NB005	-147.013	-19.3341	51.4833	-117.18	9700	170.035	553.187	774.3
08NE049	-136.781	-18.1231	49.1778	-117.718	87400	2129.44	768.879	422.09
08NG065	-139.441	-18.4495	49.612	-115.635	11500	179.223	491.812	768.96
08NM116	-130.697	-17.0148	49.8779	-119.413	795	6.20529	246.32	389.81
08NM174	-128.451	-16.7251	50.2122	-119.539	114	0.649711	179.854	656.5
09AA012	-165.132	-21.4246	60.1278	-134.884	864	8.07936	295.099	658.98
09BC001	-166.926	-21.2651	62.8297	-136.581	48900	411.905	265.823	468.31
09CD001	-159.514	-20.3576	63.0825	-139.497	149000	1297.82	274.872	368.56
09DD003	-169.604	-21.7101	63.2822	-139.254	51000	506.327	313.304	360.5
09FD002	-175.703	-22.6873	67.4242	-140.891	58900	472.096	252.941	243.82
10AA001	-169.447	-21.5223	60.0508	-128.907	32600	362.846	351.244	632.319
10BE001	-165.113	-21.0886	59.4125	-126.097	104000	1123.87	341.026	416.42
10CA001	-148.294	-18.205	58.2712	-121.464	7400	28.9452	123.438	358.49
10CB001	-160.815	-20.7494	57.2382	-122.692	2180	21.1558	306.25	786.67
10EB001	-172.634	-22.2514	61.6361	-125.797	14500	238.635	519.362	574.407
10ED001	-169.954	-21.8423	60.2416	-123.475	222000	1973.43	280.526	207.57
10ED002	-165.905	-21.2982	61.7427	-121.228	275000	2459.31	282.217	132.22
10ED003	-165.399	-20.8592	61.3336	-122.094	542	2.09476	121.966	172.36
10ED009	-169.985	-21.637	61.4163	-121.456	202	0.352911	55.1338	236.03
10FA002	-147.404	-17.8029	61.1398	-119.843	9270	36.0781	122.82	239.42
10FB005	-170.1	-21.6088	61.4455	-121.238	1310	3.47376	83.682	214.66
10FB006	-142.528	-17.4925	61.8165	-120.792	49635.9	3938.27	2503.88	140.58
10GA001	-182.025	-23.4085	62.4797	-123.433	9820	105.97	340.544	115.83
10GB006	-171.169	-21.7124	62.6501	-122.899	20200	56.335	88.0098	119.61
10HA004	-177.603	-22.915	64.1367	-128.214	11200	138.906	391.386	765.64
10HB005	-177.872	-22.8894	63.9235	-125.297	15400	320.872	657.529	237.99
10JC003	-153.141	-18.4385	65.1284	-123.551	146400	606.754	130.79	157.16
10KA001	-155.433	-19.3244	65.272	-126.85	1594500	7860.33	155.568	52.91
10LC014	-153.575	-19.1528	67.456	-133.753	1679100	8965.35	168.498	24.71
10MA001	-176.355	-22.7558	65.8925	-136.038	25500	227.282	281.274	302.96
10MC002	-169.196	-21.7308	67.2589	-134.889	70600	789.046	352.697	13.78
10RA001	-160.195	-20.1158	65.1872	-106.086	19600	102.178	164.516	235.7
10RA002	-163.12	-20.7189	65.0106	-104.491	14500	61.5596	133.978	184.47
						2.33075e+12
						3472000000000
						0.671298
